# Supplementary material for: CO2 ‐Dependent Promotion of Photosynthesis Drives Metabolic Photoacclimation in Chlamydomonas reinhardtii
Source: Physiol Plant. 2025 Aug 27;177(5):e70461. doi: 10.1111/ppl.70461 (PMC12381912; doi:10.1111/ppl.70461)
Supplement: Supplementary file 2 — Table S1: Proteomic data re‐analyzed from Pfleger et al. (2025). Table S2: Statistical evaluation of the proteomic data. Table S3: Metabolite profiling dataset. Table S4: Statistical evaluation of the metabolite profiling data. [file PPL-177-e70461-s002.xlsx]

## Sheet: TableS1
Supplementary table S1. Proteomic data reanalysed from Pfleger et al. (2025). Protein annotations and relative abundances are provided together with an overview of the statistical evaluation results.
Protein		Identified protein, annotated according to v6.1 of the Chlamydomonas reinhardtii genome.
Gene Locus		Gene locus, according to v6.1 of the Chlamydomonas reinhardtii genome.
Phytozome v6.1 annotations		Gene annotations (gene symbols, description and comments) were retrieved from the phytozome v13 database for the v6.1 of the Chlamydomonas reinhardtii genome.
Contrasts		All pairwise comparisons were computed using the Limma R package, using global p-value adjustments based on the false discovery rate correction (FDR). Protein showing differential accumulation in at least one of the considered comparisons either considering the FDR adjusted p-values (<0.05) or the non adjusted P-values (<0.05) are indicated in the "Sign. in at least 1 comp." column. In the follow…
			Phytozome v6.1 annotations			Relative protein abundances												Averages				Contrasts
Protein	Gene Locus	Sign. in at least 1 comp	Gene symbol	Gene description	Comments	LL_A_1	LL_A_2	LL_A_3	LL_C_1	LL_C_2	LL_C_3	HL_A_1	HL_A_2	HL_A_3	HL_C_1	HL_C_2	HL_C_3	LL_A	LL_C	HL_A	HL_C	LL_A-HL_A	LL_A-LL_C.y	LL_A-HL_C	HL_A-LL_C	HL_A-HL_C.y	LL_C-HL_C
Cre07.g353230_4532.1.p	Cre07.g353230_4532	FDR adjusted p-value < 0.05	(ARH3)	Predicted ADP-ribosylhydrolase	0	0.000201135	0.00019274	0	0.000182569	0.000184869	0.000192702	0	0	0	0	0	0	0.000131292	0.000186713	0	0	2	0	2	-1	0	1
Cre17.g709850_4532.1.p	Cre17.g709850_4532	FDR adjusted p-value < 0.05	ACK2	Acetate kinase	E.C.2.7.2.1#phosphoryl transfer of phosphate from acetyl-phosphate to ADP for ATP synthesis#	0	0	0	0	0	0	0.000208754	0.000189303	0	0.000191713	0.000196218	0.000204901	0	0	0.000132686	0.000197611	-2	0	-1	2	0	-1
Cre07.g314150_4532.1.p	Cre07.g314150_4532	FDR adjusted p-value < 0.05	ZDS1	Zeta-carotene desaturase	Zeta-carotene desaturase (carotene 7,8-desaturase), chloroplast precursor. Previously annotated as ZDS	0.000171069	0.000163928	0.000170392	0.000310555	0.000314468	0.000327791	0	0	0	0.000409118	0.000418734	0.000437262	0.000168463	0.000317605	0	0.000421705	1	-2	-2	-1	-1	0
Cre08.g373100_4532.2.p	Cre08.g373100_4532	FDR adjusted p-value < 0.05	CYP97C3	Cytochrome P450, CYP97 superfamily	Probable carotenoid hydroxylase	0.000691403	0.000496908	0.000516499	0.00062758	0.000635487	0.000662411	0.000150042	0.000136061	0.000288856	0.000551173	0.000282064	0.000441817	0.00056827	0.000641826	0.000191653	0.000425018	1	0	0	-1	-2	0
Cre03.g162800_4532.1.p	Cre03.g162800_4532	FDR adjusted p-value < 0.05	LCI1	Low-CO2-inducible membrane protein	Low-CO2-inducible gene encoding 21 kDa transmembrane protein# SOSUI prediction: signal peptide in N-terminal end and 3 transmembrane helices. Regulated by CO2 through MYB-transcription factor LCR1 [PMID: 15155888] and CCM1 [PMID: 15235119]	0	0	0	0	0	0	0.00090025	0.000408184	0.000866567	0	0	0	0	0	0.000725	0	-1	0	0	1	1	0
Cre04.g222800_4532.1.p	Cre04.g222800_4532	FDR adjusted p-value < 0.05	LCID1	Low-CO2 inducible protein D	Homologous to limiting-CO2 inducible proteins LCIB and LCIC [PMID: 15235119] and to LCIE [PMID 16777959, 20660228]# part of the CAH1/2 cluster of inversely repeated CO2 responsive genes# LCID and CCP2 are located in head-to-head orientation# regulated by CCM1 [PMID 16777959]	0	0	0	0	0	0	0.000361607	0.000327913	0.000348077	0	0	0	0	0	0.000345866	0	-1	0	0	1	1	0
Cre04.g223300_4532.1.p	Cre04.g223300_4532	FDR adjusted p-value < 0.05	CCP1	Low-CO2-inducible chloroplast envelope protein	low-CO2-inducible 36kDa chloroplast envelope protein (LIP36-1), CO2-responsive gene# related to mitochondrial substrate carrier proteins# CCP1 and LCIE are located in head-to-head orientation, like nearby CCP2 and LCID# regulated by CCM1 [PMID: 15235119]# involved in acclimation to changing CO2 concentrations	0.000278106	0	0	0	0	0	0.00144845	0.0015324	0.00162663	0	0	0	9.2702e-05	0	0.00153582	0	-1	0	0	1	1	0
Cre06.g309000_4532.1.p	Cre06.g309000_4532	FDR adjusted p-value < 0.05	NAR1B	Formate/nitrite transporter	Inorganic carbon channel localized at chloroplast membrane# Nitrite transporter-homologue, possibly chloroplastic [PMID: 11912227, AY612639]# significant similarities with two anion transporters, the chloroplastic nitrite transporter NAR1 and formate transporters in bacteria. LCIA Induced by CO2-limiting stress but not regulated by nitrogen species through CCM1 [PMID: 15235119]	0.000296316	0.000283947	0.000590285	0	0	0	0.000514428	0.000233248	0.000495181	0	0	0	0.000390183	0	0.000414286	0	0	1	1	1	1	0
Cre09.g394473_4532.10.p	Cre09.g394473_4532	FDR adjusted p-value < 0.05	LCI9	Low-CO2-inducible protein	Low-CO2 inducible protein, containing starch-binding domain of CBM_20 (pfam00686) found in glycoside hydrolases. Because Chlamydomonas cells develop pyrenoids under low-CO2 conditions, which are surrounded by a typical starch sheath, Lci9 may function in	0	0	0.000168081	0	0	0	0.000146481	0.000265665	0.000282002	0	0	0	5.6027e-05	0	0.000231383	0	-2	0	0	1	1	0
Cre10.g452800_4532.1.p	Cre10.g452800_4532	FDR adjusted p-value < 0.05	LCIB1	Low-CO2-inducible protein B	low-CO2 inducible protein# homologous to LCIC with which it forms a complex# regulated by CCM1# LCIB is indispensable for the CO2-concentrating mechanism especially under low-CO2 conditions# localization is diffuse in chloroplast stroma under high-CO2 and low-CO2 conditions, but aggregated around pyrenoid as ring-like structure under very low-CO2 conditions# LCIB expression is also detected under…	0.00222237	0.00191664	0.00221357	0.000605167	0.000204264	0.000425836	0.00192911	0.00174936	0.00222832	0.000708652	0.000906634	0.000946751	0.00211753	0.000411756	0.00196893	0.000854012	0	1	1	1	2	-2
Cre04.g223050_4532.1.p	Cre04.g223050_4532	FDR adjusted p-value < 0.05	CAH2	Carbonic anhydrase, alpha type, periplasmic	Carbonic anhydrase 2 (CA2), alpha type# periplasmic localization# high-CO2-inducible [PMID: 212472]# identical to CAH2_CHLRE, P24258 (gi:115455). The inorganic carbon-concentrating mechanism has been reviewed by Spalding (28) [PMID: 1759798].	0.000786016	0.00125535	0.00182678	0.00047564	0.000722448	0.000502038	0.00113716	0.0010312	0.00109461	0.000417731	0.000427549	0.000446468	0.00128938	0.000566709	0.00108766	0.000430583	0	1	1	2	1	0
Cre04.g223100_4532.1.p	Cre04.g223100_4532	FDR adjusted p-value < 0.05	CAH1	Carbonic anhydrase	Carbonate dehydratase 1 in Chlamydomonas reinhardtii, also known as CA1# gi:115447# Carbonic anhydrase 1 precursor (Carbonate dehydratase 1) (CA1)# alpha type - Carbonic anhydrase 1 localized in the periplasmic space and low-CO2 inducible gene regulated b	0.00211272	0.0022776	0.00263045	0.000958849	0.000970929	0.00101207	0.00252165	0.00166305	0.00220664	0.000842111	0.000646427	0.000675031	0.00234026	0.000980615	0.00213045	0.00072119	0	1	1	1	1	2
Cre05.g248400_4532.1.p	Cre05.g248400_4532	FDR adjusted p-value < 0.05	CAH4	Mitochondrial carbonic anhydrase, beta type	Type beta_CA_cladeC# Mitochondrial carbonic anhydrase. Probably regulated by CCM1 [PMID: 15235119]# Acclimation to changing CO2 concentrations and light intensities was studied by Yamano et al. 2008 [PMID: 18322145], identified in their table as MCA	0.00186446	0.00178663	0.00185708	0.00135388	0.00137094	0.00142902	0.00582634	0.00587051	0.00467362	0.000594524	0.000608497	0.000635422	0.00183606	0.00138461	0.00545682	0.000612814	-1	2	1	1	1	1
Cre09.g415700_4532.1.p	Cre09.g415700_4532	FDR adjusted p-value < 0.05	CAH3	Carbonic anhydrase 3	Carbonic anhydrase, carbonate dehydratase (EC 4.2.1.1) precursor, alpha type# located in thylakoid lumen (TAT pathway)# identical to CRU73856# PSII associated, involved in photosynthesis and CO2 concentration# [PMID: 9482718]	0.000321168	0.000615525	0.000319896	0	0	0	0.000557574	0.000505621	0.000805069	0.000256029	0	0.000273642	0.000418863	0	0.000622755	0.000176557	0	1	0	1	2	-2
Cre13.g607350_4532.1.p	Cre13.g607350_4532	FDR adjusted p-value < 0.05	CAH7	Carbonic anhydrase	0	0	0	0	0	0.000229349	0.000239066	0	0	0	0.00019892	0.000203595	0.000212604	0	0.000156138	0	0.00020504	0	-2	-1	-2	-1	0
Cre06.g284100_4532.1.p	Cre06.g284100_4532	FDR adjusted p-value < 0.05	RHP1	Rhesus protein, CO2-responsive	RH50-like protein# elevated expression in cells grown in high CO2 (5%) [PMID: 12032358# PMID: 11358367]# necessary for adaptation to high CO2# located in plasma membrane	0.000173453	0.000166213	0.000172766	0.000157442	0.000159425	0.00016618	0	0	0	0	0.000141523	0	0.000170811	0.000161016	0	4.72e-05	1	0	2	-1	0	2
Cre06.g261650_4532.1.p	Cre06.g261650_4532	FDR adjusted p-value < 0.05	PFD3	Prefoldin molecular chaperone, subunit 3	beta-type subunit of molecular chaperone Prefoldin (PMID: 11599560)#has two coiled-coil domains separated by beta-sheet# stabilizes polypeptide chains prior to folding within CCT chaperonin, in particular tubulin	0	0	0	0	0.00047911	0.00049941	0.000452482	0.000410321	0.000435552	0.000415544	0.000425311	0.00044413	0	0.000326173	0.000432785	0.000428328	-1	-2	-1	0	0	0
Cre12.g502750_4532.1.p	Cre12.g502750_4532	FDR adjusted p-value < 0.05	PFD6	Prefoldin alpha subunit	alpha-type subunit of molecular chaperone Prefoldin (PMID: 11599560)# has two coiled-coil domains separated by a beta-sheet# stabilizes polypeptide chains prior to folding within CCT chaperonin, in particular tubulin	0	0	0	0	0	0	0.000691392	0	0.000665524	0.0012699	0.00129975	0.00135726	0	0	0.000452305	0.00130897	-2	0	-1	2	0	-1
Cre12.g513150_4532.1.p	Cre12.g513150_4532	FDR adjusted p-value < 0.05	(DEK)	Putative chromatin architectural modulator	GenBank: EDO96731.1, which maps to this gene locus, was identified as the Chlamydomonos ortholog of MIA40 in [PMID: 18493047], however that is likely incorrect# Cre03.g144827 has since been identified as the C.reinhardtii MIA40#	0	0	0	0.000186718	0.00018907	0	0.000178562	0.000161924	0.000171881	0	0	0	0	0.000125263	0.000170789	0	-1	-2	0	0	1	2
Cre16.g692400_4532.1.p	Cre16.g692400_4532	FDR adjusted p-value < 0.05	(MRG)	Putative methylation reader component of NuA4 histone acetyltransferase complex	0	0	0	0	0	0	0	0.000221033	0.000200438	0.000425527	0.00020299	0	0	0	0	0.000282333	6.77e-05	-1	0	0	1	2	0
Cre02.g147900_4532.5.p	Cre02.g147900_4532	FDR adjusted p-value < 0.05	PYK5	Pyruvate kinase 5	Pyruvate kinase (PK) [EC 2.7.1.40]#	0.000354313	0.000339524	0.000529366	0.000160803	0.000162829	0.000169728	0.000461338	0.000418352	0.000444077	0.000282452	0.000144545	0.000301882	0.000407734	0.000164453	0.000441256	0.00024296	0	2	2	1	2	0
Cre12.g553250_4532.3.p	Cre12.g553250_4532	FDR adjusted p-value < 0.05	PFK2	Phosphofructokinase	Phosphofructokinase family protein (EC 2.7.1.11 or 2.7.1.90), probably plastid targeted; PFK is a key regulator of glycolysis and is important for maintaining cellular ATP levels (Johnson and Alric, 2013).	0	0	0	0	0	0	0.000192481	0.000349093	0.000185279	0.000176768	0.000180923	0.000188928	0	0	0.000242284	0.000182206	-1	0	-1	1	0	-1
Cre05.g232200_4532.1.p	Cre05.g232200_4532	FDR adjusted p-value < 0.05	NDA3	Mitochondrial NADH dehydrogenase	NADH:quinone reductase (non-electrogenic)	0.000138859	0.000133063	0.000138309	0	0	0	0.000120536	0	0	0.000110696	0.000113298	0.000118311	0.000136744	0	4.02e-05	0.000114102	2	1	0	0	-2	-1
Cre01.g007850_4532.1.p	Cre01.g007850_4532	FDR adjusted p-value < 0.05	NUO18	NADH:ubiquinone oxidoreductase subunit	NADH:ubiquinone oxidoreductase (Complex I) subunit, mitochondrial# Ortholog to NDUFB8 in Homo sapiens# Also found in thylakoid-enriched fraction based on mass spectrometric peptide identification#	0.000668201	0.000640311	0	0	0	0	0.000580027	0.000525982	0.000558325	0	0	0	0.000436171	0	0.000554778	0	0	2	2	1	1	0
Cre03.g204650_4532.1.p	Cre03.g204650_4532	FDR adjusted p-value < 0.05	NUOB4	NADH:ubiquinone oxidoreductase 13 kDa subunit	Precursor of mitochondrial NADH:ubiquinone oxidoreductase (Complex I) 13 kDa subunit# gi 44888965 gb AAS48193# Ortholog to NDUFB4 in Homo sapiens and At2g31490 in Arabidopsis thaliana#	0.000701141	0.000671875	0.000698365	0	0.000644437	0.000671741	0	0	0	0	0	0	0.00069046	0.000438726	0	0	1	0	1	-2	0	2
Cre12.g496800_4532.1.p	Cre12.g496800_4532	FDR adjusted p-value < 0.05	NDUFAF3	NADH:ubiquinone oxidoreductase 1 alpha subcomplex assembly factor 3	Assembly facator for NADH:ubiquinone oxidoreductase (Complex I), mitochondrial# Ortholog to NDUFAF3 in Homo sapiens#	0	0	0	0	0	0	0	0	0	0.000323955	0.000331569	0.00034624	0	0	0	0.000333921	0	0	-1	0	-1	-1
Cre12.g535950_4532.1.p	Cre12.g535950_4532	FDR adjusted p-value < 0.05	NUOS1	NADH:ubiquinone oxidoreductase 76 kDa subunit	NADH:ubiquinone oxidoreductase (Complex I 78 kDa subunit), mitochondrial# Ortholog of NDUFS1 in Homo sapiens# gi 34485506 gb AAQ73136.1#	0.000543313	0.000780952	0.000676452	0.00073974	0.000749059	0.000520531	0.000471618	0.000320756	0.000453973	0.000324839	0.000332474	0.000347185	0.000666906	0.000669777	0.000415449	0.000334833	2	0	1	-2	0	1
Cre12.g555250_4532.1.p	Cre12.g555250_4532	FDR adjusted p-value < 0.05	NUOB14	NADH:ubiquinone oxidoreductase B14 subunit	NADH:ubiquinone oxidoreductase Complex I) subunit, homolog to bovine B14. gi 35188009 gb AAQ84469.1 [=NDUFA6]# Ortholog to NDUFA6 in Homo sapiens#	0.000721464	0.00069135	0.000718608	0	0	0	0.000626261	0.000567908	0.000602829	0.000575138	0.000588655	0.000614702	0.000710474	0	0.000598999	0.000592832	0	1	0	1	0	-1
Cre12.g522600_4532.1.p	Cre12.g522600_4532	FDR adjusted p-value < 0.05	CYC1	mitochondrial cytochrome c	mitochondrial apocytochrome c [gi:117971# PMID: 2853233]	0.00177789	0.000851842	0.00177085	0.000806889	0.000817054	0.000851672	0.000771643	0.000699744	0.00148554	0.000708652	0	0	0.00146686	0.000825205	0.000985644	0.000236217	0	0	1	0	2	2
Cre16.g691850_4532.1.p	Cre16.g691850_4532	FDR adjusted p-value < 0.05	COX90	Mitochondrial cytochrome c oxidase subunit	Cytochrome c oxidase subunit Cox90, mitochondrial [gi:22001295]. Note: homologues not found in other organisms except other green algae. Identification based on mutant phenotype [PMID: 11498007]	0	0	0	0.000860681	0.000871524	0.00090845	0	0	0.00079229	0.000755895	0.000773661	0.000807894	0	0.000880218	0.000264097	0.00077915	0	-1	-1	-2	-2	0
Cre09.g415550_4532.3.p	Cre09.g415550_4532	FDR adjusted p-value < 0.05	ASA2	Mitochondrial F1F0 ATP synthase associated protein 2	Mitochondrial F1 ATP synthase associated 45.5 kDa protein# specific to Chlorophyceae# part of peripheral stalk involed in dimerization# a degenerated OctotricoPeptide (octotricopeptide) Repeat (OPR) protein	0.00135152	0.00151096	0.00157053	0.0010223	0.000828145	0.000647425	0.00175976	0.00124117	0.0013175	0.00125698	0.00165409	0.00191921	0.00147767	0.000832624	0.00143948	0.00161009	0	2	0	2	0	-1
Cre15.g635850_4532.3.p	Cre15.g635850_4532	FDR adjusted p-value < 0.05	ATP3	Mitochondrial F1F0 ATP synthase, gamma subunit	H+-transporting two-sector ATPase, gamma subunit, mitochondria targeted (by homology to ATP3_ARATH, human ATP5C1)# part of the F1 sector of the enzyme	0.0011577	0.000369792	0.00115311	0.00105083	0.00106407	0.00147887	0.000334977	0.000303765	0.000322444	0.000615263	0.000314862	0.000328794	0.000893535	0.00119793	0.000320395	0.00041964	2	0	2	-1	0	1
Cre16.g680000_4532.1.p	Cre16.g680000_4532	FDR adjusted p-value < 0.05	ATP5	Mitochondrial ATP synthase subunit 5, OSCP subunit	Mitochondrial ATP synthase, H+ transporting, subunit 5, Oligomycin sensitivity conferral protein (OSCP) or O subunit. Component of the peripheral stalk that links F1 and F0 domains. Homologous to the bacterial ATP synthase delta subunit (but not to the eukaryotic delta subunit of the central stalk). Gene from various eukaryotics named either ATP5 or ATPO#	0.000427305	0.000409469	0.000425613	0	0	0	0	0	0	0.000340639	0.000348645	0.000364073	0.000420796	0	0	0.000351119	1	1	0	0	-1	-1
Cre17.g698000_4532.1.p	Cre17.g698000_4532	FDR adjusted p-value < 0.05	ATP2	Mitochondrial F1F0 ATP synthase, beta subunit	ATP synthase F1F0 beta chain, mitochondrial precursor (GI:584796)#	0.00225489	0.00216077	0.0020732	0.00220418	0.00223195	0.00182798	0.00195734	0.00218456	0.0023189	0.00179755	0.00169828	0.00162564	0.00216295	0.00208804	0.0021536	0.00170716	0	0	1	0	2	1
Cre06.g282000_4532.2.p	Cre06.g282000_4532	FDR adjusted p-value < 0.05	SSS3A	Soluble starch synthase III	Starch/Glycogen Synthase ADPG - SS3	0	7.83e-05	8.14e-05	0	0	0	0	0	0	0.00013022	6.66e-05	6.96e-05	5.32e-05	0	0	8.88e-05	2	2	0	0	-1	-1
Cre17.g721500_4532.1.p	Cre17.g721500_4532	FDR adjusted p-value < 0.05	GBSS1A	Granule-bound starch synthase IA	Identified as STA2 in a screen for starchless mutants#	0.000685689	0.000525655	0.000819569	0.000248957	0.000252094	0.000262775	0.000119041	0.000107949	0.000343762	0.000218647	0.000111893	0.000233688	0.000676971	0.000254609	0.000190251	0.000188076	1	2	1	0	0	0
Cre13.g561850_4532.2.p	Cre13.g561850_4532	FDR adjusted p-value < 0.05	FRK2	Fructokinase	0	0	0	0	0	0	0	0.00047748	0.00043299	0.000459616	0	0	0	0	0	0.000456695	0	-1	0	0	1	1	0
Cre01.g042750_4532.8.p	Cre01.g042750_4532	FDR adjusted p-value < 0.05	ACH1	Aconitate hydratase	Aconitate hydratase (EC 4.2.1.3), mitochondrial# citrate hydro-lyase# aconitase	0.00155972	0.00161917	0.00220085	0.00153372	0.00179197	0.00199242	0.00101542	0.00112544	0.00119464	0.000725304	0.00116655	0.000885941	0.00179325	0.00177271	0.00111183	0.000925932	2	0	1	-2	0	1
Cre12.g483950_4532.1.p	Cre12.g483950_4532	FDR adjusted p-value < 0.05	MDH4	Malate dehydrogenase 4	mitochondrial malate dehydrogenase, NAD-dependent	0.00133461	0.00102312	0.00132933	0.000726849	0.000981341	0.00127865	0.0016219	0.00210111	0.00223031	0.00127671	0.00130672	0.00113712	0.00122902	0.000995613	0.00198444	0.00124018	-2	0	0	1	2	0
Cre14.g619133_4532.1.p	Cre14.g619133_4532	FDR adjusted p-value < 0.05	SDH1	Succinate dehydrogenase flavoprotein subunit	Orthologous to SDH1-1 (AT5G66760) and SDH1-2 (AT2G18450) in Arabidopsis thaliana and SDHA in Homo sapiens#	0.000470372	0.000450738	0.00046851	0.000426952	0.00014411	0.000450648	0.000544403	0.000493677	0.000393026	0.000124991	0.000127928	0.000133589	0.000463207	0.00034057	0.000477035	0.000128836	0	0	1	0	1	2
Cre02.g145800_4532.1.p	Cre02.g145800_4532	FDR adjusted p-value < 0.05	MDH3	NAD-dependent malate dehydrogenase 3	NAD-dependent Malate Dehydrogenase (EC 1.1.1.37), cytosolic# contains full aa sequence of Chlamydomonas cytosolic NAD-MDH (GenBank CAC8841), but approximately 5 aa longer at the amino terminus# still predicted by Target-P to lack an organelle targeting sequence	0.00138281	0.00132509	0.00192826	0.00125516	0.00152517	0.00105986	0.0014404	0.00130619	0.000924338	0.000661408	0.000902604	0.000471272	0.00154539	0.00128006	0.00122364	0.000678428	0	0	1	0	2	1
Cre03.g199800_4532.1.p	Cre03.g199800_4532	FDR adjusted p-value < 0.05	HYDA1	Iron hydrogenase	Chloroplast Fe-hydrogenase (= HYDA1)# corresponds to GI:18026272# reversible reduction of 2H+ to H2, oxidizing two ferredoxins# HYDA1 can act as an alternative electron acceptor of photosynthetic electron flow.	0	0	0	0.000181834	0.000184125	0.000191926	0	0	0	0.000159696	0.000163449	0.000170682	0	0.000185962	0	0.000164609	0	-1	-1	-1	-1	0
Cre01.g005850_4532.1.p	Cre01.g005850_4532	FDR adjusted p-value < 0.05	FAP23	Cobalamin adenosyltransferase	Cob(I)yrinic acid a,c-diamide adenosyltransferase# found in the flagellar proteome	0.00159725	0.00153058	0.00159093	0.00144981	0.00146808	0.00204037	0.00138648	0.00167639	0.00133461	0.00212217	0.00217204	0.00226815	0.00157292	0.00165275	0.00146583	0.00218745	0	0	-2	0	-1	0
Cre01.g039200_4532.1.p	Cre01.g039200_4532	FDR adjusted p-value < 0.05	IFT22	Intraflagellar transport protein 22	Flagellar Associated Protein, found in the Chlamydomonas flagellar proteome [PMID: 15998802]# belongs to IFT-B1 particle# has orthologs in most flagellated eukaryotes (RABL5 in human), a member of the Ras superfamily of GTPases but the GTP-specificity motif abrogated (ATPase?)	0.000518552	0.000993816	0.000516499	0	0	0	0.00090025	0.000816368	0.000866567	0.00082676	0.000423096	0.000441817	0.000676289	0	0.000861062	0.000563891	0	1	0	1	0	-1
Cre02.g095110_4532.1.p	Cre02.g095110_4532	FDR adjusted p-value < 0.05	FAP255	Flagellar Associated Protein 255	0	0	0.000944617	0	0	0	0	0.000855683	0.000775953	0.000823668	0.000785831	0.000804301	0.00083989	0.000314872	0	0.000818435	0.000810007	-2	0	-2	1	0	-1
Cre09.g390763_4532.1.p	Cre09.g390763_4532	FDR adjusted p-value < 0.05	FAP354	Rab-like GTP-Binding Flagellar Associated Protein 354	Similar to RAB2 in mammals# Class IV in [PMID: 8756593]#	0.000934855	0.000895834	0.000931154	0.00127284	0.00128887	0.00134348	0.00121724	0.00147176	0.000781131	0.000745249	0.000762764	0.000796515	0.000920614	0.00130173	0.00115671	0.000768176	0	-2	0	0	2	1
Cre10.g452250_4532.1.p	Cre10.g452250_4532	FDR adjusted p-value < 0.05	FAP41	Flagellar Associated Protein 41	redox sensitive	0.00155809	0.00149306	0.00108635	0.000848559	0.000859249	0.000746379	0.000811493	0.000735881	0.000781131	0.0014905	0.00101702	0.00159303	0.00137916	0.000818062	0.000776168	0.00136685	1	2	0	0	-1	-2
Cre11.g477100_4532.1.p	Cre11.g477100_4532	FDR adjusted p-value < 0.05	FAP97	Flagellar Associated Protein 97	Flagellar Associated Protein, found in the flagellar proteome [PMID: 15998802]# serine endopeptidase	0.000173453	0.000166213	0.000172766	0.000157442	0	0	0.000150564	0.000136535	0.000144931	0	0	0	0.000170811	5.25e-05	0.00014401	0	0	2	1	2	1	0
Cre12.g492600_4532.2.p	Cre12.g492600_4532	FDR adjusted p-value < 0.05	FAP346	FAS Domain Flagellar Associated Protein 346	similar to fasciclin/TGFbeta-induced protein/Volvox CAM (algal-CAM) [PMID: 7925267]# contains 3 FAS1 (BIgH3) domains, involved in cell recognition# probably extracellular, GPI-anchored (by homology)	0.000402271	0.00038548	0	0	0	0	0.000174594	0.000633303	0.000336123	0	0	0	0.000262584	0	0.00038134	0	0	2	2	1	1	0
Cre12.g494800_4532.1.p	Cre12.g494800_4532	FDR adjusted p-value < 0.05	DII1	Flagellar inner arm dynein light chain p28	p28 component of inner arm dyneins	0	0	0	0	0.0003617	0	0.000683193	0.000619536	0.000657632	0.000313711	0	0	0	0.000120567	0.000653454	0.00010457	-1	0	0	2	2	0
Cre12.g536100_4532.1.p	Cre12.g536100_4532	FDR adjusted p-value < 0.05	FAP126	Flagellar Associated Protein 126	Flagellar Associated Protein# found in the flagellar proteome# in basal body proteome as BUG16 [PMID: 15964273]. Transcript upregulated during flagellar regeneration [PMID: 157384]	0.00072673	0.000696396	0.000723853	0.000659646	0.000667957	0.000696257	0.0018925	0.000572053	0.00182169	0.000579336	0	0	0.00071566	0.00067462	0.00142875	0.000193112	0	0	2	0	1	2
Cre16.g650550_4532.2.p	Cre16.g650550_4532	FDR adjusted p-value < 0.05	FAP103	Flagellar Associated Protein 103	Flagellar Associated Protein similar to nucleoside diphosphate kinase, found in the flagellar proteome	0.00210342	0.00201563	0.00139673	0.0031821	0.00322218	0.00335871	0.00182586	0.00331146	0.00292924	0.00223575	0.00228829	0.00298693	0.00183859	0.00325433	0.00268885	0.00250366	0	-1	0	0	0	0
Cre16.g685573_4532.1.p	Cre16.g685573_4532	FDR adjusted p-value < 0.05	FAP214	Flagellar Associated Protein 214	contains Ca2+Dependent Phospholipid-Binding Domain C2	0.000494104	0	0.000246074	0	0	0	0.000428903	0.000583409	0.000619284	0.000393891	0.000403148	0.000420987	0.000246726	0	0.000543865	0.000406009	0	2	0	1	0	-1
Cre17.g742300_4532.2.p	Cre17.g742300_4532	FDR adjusted p-value < 0.05	FAP179	Flagellar Associated Protein 179	Flagellar Associated Protein, found in the flagellar proteome. Glutathione-S-transferase with possible prostaglandin-D synthase activity	0.000456706	0.000875287	0.000909797	0.000414548	0.000419771	0.000437556	0.00039644	0.000359501	0.000381608	0.000728156	0.000745269	0.000778247	0.000747263	0.000423958	0.000379183	0.000750557	1	2	0	0	-1	-2
Cre18.g750047_4532.1.p	Cre18.g750047_4532	FDR adjusted p-value < 0.05	FMG1A	Flagella Membrane Glycoprotein 1A	Flagella membrane glycoprotein, minor form# less expressed than FMG1-B. Previously annotated as FMG1-1 in v3, then changed to FMG1-A# a repetitive protein, encoded by a gene characterized by short introns# may not be found in flagella as all peptides and ESTs are shared with FMG1-B to which it is genetically linked# possibly a pseudogene in CC-4532	8.78e-05	0.000126254	0.000131232	9.97e-05	0.000121098	0.000105191	0.000190613	0.000207423	0.000220178	3.5e-05	5.38e-05	7.48e-05	0.000115095	0.000108663	0.000206071	5.45e-05	0	0	2	0	1	2
Cre12.g544450_4532.1.p	Cre12.g544450_4532	FDR adjusted p-value < 0.05	0	Predicted protein of CSE family	Belongs to family E of Chlamydomonadale-specific proteins, found in clusters, mostly on chromosome 8 and carrying two Ser/Pro-rich domains# function unknown but members have been found in the flagellar proteome	0.000253985	0.000365075	0.000252979	0	0	0	0	0	0	0	0	0	0.00029068	0	0	0	1	1	1	0	0	0
Cre09.g393150_4532.1.p	Cre09.g393150_4532	FDR adjusted p-value < 0.05	FOX1	Multicopper ferroxidase	Similarity to characterized multi-copper oxidases# knockdown of FOX1 leads to poor growth during Fe deficiency and reduced Fe uptake# in vitro oxidase assays# glycosylated# Plasma membrane localized#	0.000435911	0.000417716	0.000260511	0.00071221	0.000480788	0.000668212	7.57e-05	6.86e-05	7.28e-05	0.0003475	0.000355667	0.000297124	0.000371379	0.000620403	7.24e-05	0.00033343	1	-2	0	-1	-1	2
Cre12.g546550_4532.2.p	Cre12.g546550_4532	FDR adjusted p-value < 0.05	FEA1	Fe-assimilation protein	Expression induced by Fe deficiency# secreted/ glycosylated# FEA proteins are lost to the medium in cell-wall less mutants, which makes them more sensitive to Fe deficiency# Complements Arabidopsis thaliana irt1 mutant and yeast ftr1 and fet3 fet4 mutants# Increases Fe content in A. thaliana and cassava roots# High-CO2 inducible#	0.000568926	0.000545179	0.00085001	0.00154923	0.0018302	0.00136268	0	0	0	0.000907074	0.00116049	0.000969473	0.000654705	0.0015807	0	0.00101235	1	-1	-2	-1	-1	2
Cre14.g630871_4532.1.p	Cre14.g630871_4532	FDR adjusted p-value < 0.05	ZCP1	Zn chaperone	Similarity to putative metal chaperones YciC of B. subtilis and YeiR of E. coli# expression specific to Zn deficiency#	0	0	0	0	0	0	0	0	0	0.000429021	0.000219552	0.000229267	0	0	0	0.000292613	0	0	-1	0	-1	-1
Cre12.g546050_4532.1.p	Cre12.g546050_4532	FDR adjusted p-value < 0.05	DXR1	1-deoxy-D-xylulose 5-phosphate reductoisomerase, chloroplast precursor	1-deoxy-D-xylulose 5-phosphate reductoisomerase (DXP reductoisomerase) (1-deoxyxylulose-5-phosphate reductoisomerase) (ispC) (yaeM), chloroplast precursor	0.000437635	0.000419368	0.000435903	0.000794475	0.000804484	0.000838569	0.000759771	0.000516734	0.000548509	0.000697749	0.000535611	0.000559311	0.000430969	0.000812509	0.000608338	0.000597557	-2	-1	-2	-2	0	2
Cre01.g045200_4532.1.p	Cre01.g045200_4532	FDR adjusted p-value < 0.05	(AOC)	Predicted Allene-oxide cyclase	Target of CRR1	0.000568926	0.000545179	0.000566674	0.000516409	0.000522915	0.00054507	0	0	0	0	0	0	0.00056026	0.000528131	0	0	1	0	1	-1	0	1
Cre01.g016528_4532.1.p	Cre01.g016528_4532	FDR adjusted p-value < 0.05	(DEP)	Putative methylthioribulose 1-phosphate dehydratase	0	0	0	0	0	0	0	0.000155439	0	0.000149623	0.00014275	0.000146105	0.00015257	0	0	0.000101687	0.000147142	-2	0	-1	2	0	-1
Cre01.g055453_4532.1.p	Cre01.g055453_4532	FDR adjusted p-value < 0.05	ALS2	Acetolactate synthase, small subunit	Acetolactate synthase, small subunit (EC 2.2.1.6)# (acetohydroxy acid synthase, small subunit)# precursor# expected plastidic by homology, although predicted as mitochondrial by Target-P. Previously annotated as ALSS1	0.00141653	0.00174524	0.00161249	0.00146946	0.00148797	0.00174489	0.000878292	0.00127433	0.0011836	0.00145187	0.00132088	0.00137933	0.00159142	0.00156744	0.00111207	0.00138403	1	0	0	-1	0	0
Cre03.g146187_4532.1.p	Cre03.g146187_4532	FDR adjusted p-value < 0.05	ARGC1	N-acetyl-gamma-glutamyl-phosphate reductase	Catalyzes the third step of ornithine biosynthesis pathway# N-acetyl-glutamate semialdehyde dehydrogenase, phosphorylating (NAGSA dehydrogenase)# chloroplast located# previously annotated as ARG1 on the assumption that arg1 was lacking N-acetylglutamyl-phosphate reductase, but is on chromosome_3 while arg1 is on LG-I	0.000779859	0.000747308	0.0010357	0.00141574	0.00119465	0.000996211	0.00067695	0.000613874	0.000434415	0.00103615	0.0010605	0.00110743	0.000854288	0.0012022	0.00057508	0.00106803	2	-2	0	-1	-1	0
Cre03.g155200_4532.3.p	Cre03.g155200_4532	FDR adjusted p-value < 0.05	CHM1	Chorismate mutase	putative chorismate mutase (EC 5.4.99.5), eukaryotic type (AroQ), similar to the rice putative chorismate mutase (GenBank NP_916250)# predicted mitochondrial by Target-P, but plastidic by homology# arabidopsis protein is CM1	0	0	0	0	0	0	0.000271773	0.000246451	0.000261605	0.000249588	0	0	0	0	0.000259943	8.3196e-05	-1	0	0	1	2	0
Cre03.g180750_4532.14.p	Cre03.g180750_4532	FDR adjusted p-value < 0.05	METE1	Cobalamin-dependent methionine synthase	5-methyltetrahydropteroyltriglutamate-homocysteine S-methyltransferase (EC 2.1.1.14)# Vitamin B12-independent methionine synthase# homocysteine methylase# methyltetrahydropteroylpolyglutamate:homocysteine methyltransferase# (HMT)# found in the flagellar proteome [PMID: 15998802]# repressed in the presence of cobalamine# Upregulated During Gametic Activation	0.00125869	0.00108553	0.00112833	0.0011425	0.00115689	0.0013265	0.00174815	0.00168434	0.00178791	0.00160544	0.00133508	0.0015014	0.00115752	0.00120863	0.00174013	0.00148064	-1	0	-2	1	0	0
Cre06.g261800_4532.1.p	Cre06.g261800_4532	FDR adjusted p-value < 0.05	ADT1	Prephenate dehydratase	putative prephenate dehydratase family protein [EC:4.2.1.51]# cyclohexadienyl dehydratase	0.000712855	0.0009108	0.000710033	0.000647052	0.000436802	0.000455309	0.000412525	0.000374087	0.000397091	0.00037885	0.00058163	0.000404911	0.000777896	0.000513054	0.000394568	0.00045513	1	2	2	0	0	0
Cre07.g344400_4532.1.p	Cre07.g344400_4532	FDR adjusted p-value < 0.05	(PHGDH2)	Predicted Phosphoglycerate dehydrogenase	0	0.00136922	0.00131207	0.00116897	0.00248566	0.00215741	0.00206141	0.00135833	0.00169368	0.00212471	0.00265083	0.00223434	0.00249987	0.00128342	0.00223483	0.00172557	0.00246168	-2	-1	-1	-2	-2	0
Cre09.g388800_4532.1.p	Cre09.g388800_4532	FDR adjusted p-value < 0.05	GDH1	Glutamate dehydrogenase	EC 1.4.1.2# one of two GDH paralogs, possibly targeted to different organelles# could be involved in NH3 reassimilation under certain circumstances# predicted by Target-P and iPSORT to be mitochondrial	0.000222237	0.00021296	0.000221357	0	0	0	0.000192911	0.000174936	0.000185693	0	0	0	0.000218851	0	0.000184513	0	0	1	1	1	1	0
Cre12.g530650_4532.1.p	Cre12.g530650_4532	FDR adjusted p-value < 0.05	GLN2	Glutamine synthetase	Glutamine synthetase (EC 6.3.1.2), chloroplast precursor (Glutamate--ammonia ligase) (GS2), CO2-responsive gene# identical to GLNA2_CHLRE cDNA [SwissProt Q42689), PMID: 8938407]# arranged head-to-head with another glutamine synthetase gene. GLN3# GLN2 & GLN3 are very nearly identical at the predicted aa level, and also nearly identical in the coding sequence at the nucleotide level	0	0	0	0.000951279	0.000963264	0.000251019	0.000227431	0.000824961	0.000875689	0.000417731	0.000213775	0.000223234	0	0.000721854	0.000642694	0.000284913	-1	-1	-1	0	0	0
Cre16.g669550_4532.2.p	Cre16.g669550_4532	FDR adjusted p-value < 0.05	METC1	Cystathionine beta-lyase	converts cystathionine to homocysteine# involved in methionine biosynthesis# possibly localized to chloroplast# (CBL), Beta-cystathionase, Cysteine lyase	0.000136386	0.000130694	0.000135846	0.000247593	0.000125356	0	0.000118389	0.000107358	0.00011396	0	0	0	0.000134309	0.000124316	0.000113236	0	0	0	1	0	2	2
Cre16.g672385_4532.1.p	Cre16.g672385_4532	FDR adjusted p-value < 0.05	HIS5	Histidinol phosphate aminotransferase	Histidinol-phosphate aminotransferase (EC 2.6.1.9)# predicted plastid targeting by Target-P	0	0	0	0.00022314	0.000225951	0.000235524	0.000213393	0	0.000205409	0.000195973	0.000200579	0.000209454	0	0.000228205	0.000139601	0.000202002	-2	-1	-1	0	0	0
Cre16.g675650_4532.2.p	Cre16.g675650_4532	FDR adjusted p-value < 0.05	ALDH6	Aldehyde dehydrogenase	Family 6 aldehyde deydrogenase# Present in thylakoid-enriched fraction based on mass spectrometric peptide identification# mitochondrial localization assumed [PMID: 177818]	0.00175827	0.00126366	0.00131348	0.00119697	0.00121205	0.00147397	0.00133547	0.00103803	0.00110186	0.000876037	0.000896627	0.000936301	0.00144514	0.00129433	0.00115845	0.000902988	0	0	1	0	0	1
Cre16.g685550_4532.2.p	Cre16.g685550_4532	FDR adjusted p-value < 0.05	OASTL4	O-acetylserine (Thiol)-lyase/cysteine synthase 4	(O-acetylserine sulfhydrylase (O-acetylserine (Thiol)-lyase), (CYSL)# described as Cys1Acr, AAC27794 (PMID 10491132)# this is OASTL4a, the more frequent of the two mRNAs produced from this gene# the encoded proteins are both predicted to be organelle-targeted, and by homology, they probably reside in the chloroplast# one of four paralogs	0.00154599	0.00118517	0.000923924	0.000561314	0.000568385	0.000592467	0.000805192	0.000730167	0.000775066	0.00098595	0.00100912	0.00105378	0.00121836	0.000574055	0.000770142	0.00101628	1	1	0	0	-2	-1
Cre07.g346050_4532.1.p	Cre07.g346050_4532	FDR adjusted p-value < 0.05	CHL27A	Copper response defect 1 protein	Mg-protoporphyrin IX monomethyl ester (oxidative) cyclase, aerobic oxidative cyclase membrane subunit# Copper response defect 1 protein, chloroplast precursor# Produced under copper and/or oxygen deficient conditions [GI:7542488# PMID: 119113# PMID: 181165# PMID: 119113# PMID: 1467313]# orthologous to Rubrivax gelatinosus aerobic oxidative cyclase [PMID: 11790744# PMID: 14617630]# Predicted chlor…	0	0	0	0.000666129	0.000674521	0.0007031	0	0	0	0.000780039	0.000798372	0.000833699	0	0.00068125	0	0.000804037	0	-1	-1	-1	-1	0
Cre01.g015350_4532.1.p	Cre01.g015350_4532	FDR adjusted p-value < 0.05	POR1	Light-dependent protochlorophyllide reductase	Light-dependent protochlorophyllide reductase, chloroplast precursor# Converts protochlorophyllide to chlorophyllide using NADPH and light as the reductant# Chlamydomonas mutant known as pc-1 has a two-nucleotide deletion within the fourth and fifth codon	0.00125393	0.00144191	0.00174855	0.00113818	0.000922016	0.000961081	0.00087077	0.000987044	0.000838191	0.000799687	0.000613862	0.00106837	0.00148146	0.00100709	0.000898668	0.000827308	2	2	1	0	0	0
Cre16.g664350_4532.1.p	Cre16.g664350_4532	FDR adjusted p-value < 0.05	(CLD)	Putative Chlorophyll dephytylase	Chl recycling	0	0	0	0	0	0.000221831	0.000200986	0.000182259	0.000193466	0.000184579	0.000188917	0.000197276	0	7.39e-05	0.000192237	0.000190257	-1	0	-1	2	0	-2
Cre06.g251450_4532.1.p	Cre06.g251450_4532	FDR adjusted p-value < 0.05	NIC7	Quinolinate synthetase A	Putative quinolinate synthetase. This is the NIC7 gene, mutants of which require nicotinamide for growth [PMID: 8647391# partial gene sequence, AY032929]	0.0001362	0.000130515	0.000135661	0.000123627	0.000125185	0.000130489	0	0	0	0.000108576	0	0	0.000134125	0.000126434	0	3.6192e-05	1	0	2	-1	0	2
Cre06.g261150_4532.2.p	Cre06.g261150_4532	FDR adjusted p-value < 0.05	BIO2	Biotin synthase	0	0	0	0	0	0	0	0.000198676	0.000180164	0	0.000364915	0.000373491	0.000390018	0	0	0.00012628	0.000376141	-2	0	-1	2	-2	-1
Cre11.g475350_4532.1.p	Cre11.g475350_4532	FDR adjusted p-value < 0.05	(DRE2)	Component of the cytosolic iron-sulfur (Fe-S) protein assembly (CIA) machinery	0	0	0	0	0	0	0	0.000305385	0.00027693	0.000293959	0	0.000287047	0.000299749	0	0	0.000292091	0.000195599	-1	0	-2	1	0	-2
Cre17.g723650_4532.5.p	Cre17.g723650_4532	FDR adjusted p-value < 0.05	KAT1	3-oxoacyl CoA thiolase/acetyl-CoA acyltransferase 1	EC 2.3.1.9# Orthologous to peroxisomal 3-ketoacyl-CoA thiolase 4 (KAT1 / PKT4) in Arabidopsis thaliana#	0.000226793	0.000434653	0.000225895	0.000617573	0.000416902	0.00108642	0.000984328	0.00124966	0.0005685	0.00108477	0.000925221	0.00115939	0.00029578	0.000706963	0.000934161	0.00105646	-1	-2	-1	0	0	0
Cre02.g088600_4532.1.p	Cre02.g088600_4532	FDR adjusted p-value < 0.05	ACLB1	ATP citrate lyase, subunit B	ATP Citrate Lyase (ACL), subunit B (EC 2.3.3.8)# ATP-citrate synthase, subunit B# location uncertain, but likely to be cytosol# Similar to Arabidopsis ATP citrate lyase subunit B (GenBank NP_187317), which is similar to the carboxy half of the human ACL# ACL is responsible for generating acetyl-CoA in the cytosol of Arabidopsis	0.000327507	0.000470755	0.00032621	0.00059455	0.00045153	0.000627548	0.000852868	0.000515601	0.000547306	0.000130541	0.000267218	0.000139521	0.000374824	0.000557876	0.000638592	0.000179093	0	0	2	0	1	1
Cre06.g282800_4532.1.p	Cre06.g282800_4532	FDR adjusted p-value < 0.05	ICL1	Isocitrate lyase	isocitrate lyase (EC 4.1.3.1)# isocitrase# 98% identical to cDNA (AAB61446) [PMID: 9049260]	0.00262634	0.00183034	0.0019025	0.00455108	0.00285283	0.0034312	0.00124351	0.00112764	0.00139648	0.000951666	0.00155845	0.00162741	0.00211972	0.0036117	0.00125588	0.00137918	2	-2	2	-1	0	1
Cre03.g180250_4532.3.p	Cre03.g180250_4532	FDR adjusted p-value < 0.05	INO1	Myo-inositol-1-phosphate synthase	inositol-3-phosphate synthase activity# null-allele mutant was isolated (PMID 29743196)	0	0	0	0	0	0	0.000195529	0.000354621	0.000376427	0.000359136	0.000183788	0.000383841	0	0	0.000308859	0.000308922	-1	0	-1	1	0	-1
Cre01.g037850_4532.1.p	Cre01.g037850_4532	FDR adjusted p-value < 0.05	BCC2	Acetyl-CoA biotin carboxyl carrier	Biotin-containing subunit of the chloroplastic acetyl-coenzyme A carboxylase	0.000431004	0.000413014	0.000429298	0.000391219	0.000396147	0	0	0	0	0	0	0	0.000424439	0.000262455	0	0	1	0	1	-2	0	2
Cre03.g145547_4532.1.p	Cre03.g145547_4532	FDR adjusted p-value < 0.05	CBR1	NADH-cytochrome b5 reductase	0	0	0	0	0.00031379	0.000317743	0.000331206	0	0	0	0.000275587	0.000282064	0.000294545	0	0.000320913	0	0.000284065	0	-1	-1	-1	-1	0
Cre03.g158900_4532.1.p	Cre03.g158900_4532	FDR adjusted p-value < 0.05	DLA2	Dihydrolipoamide acetyltransferase	Dihydrolipoamide acetyltransferase (EC 2.3.1.12), E2 component of the plastidic,pyruvate dehydrogenase complex# similarity to Arabidopsis plastidic LTA2 (GenBank NP_189215)# identified as RPB63, binding psbA mRNA, and possibly involved in regulation of psbA translation#	0.00161234	0.00135191	0.0018067	0.00182938	0.00203767	0.00173782	0.00157453	0.00142782	0.00168402	0.00144599	0.00147998	0.00137375	0.00159032	0.00186829	0.00156212	0.00143324	0	-2	0	-2	0	1
Cre03.g199759_4532.2.p	Cre03.g199759_4532	FDR adjusted p-value < 0.05	(ORP3)	lipid transfer protein	Homologous to Arabidopsis oxysterol-binding protein. ts lethal mutations isolated (PMID 25336509)	0	0	0.000233887	0	0	0	0.00040766	0.000369676	0.000392408	0.000187191	0	0.000200068	7.8e-05	0	0.000389915	0.000129086	-2	0	0	1	0	0
Cre16.g656400_4532.4.p	Cre16.g656400_4532	FDR adjusted p-value < 0.05	SQD1	UDP-sulfoquinovose synthase	Genbank entry AB116936	0.000768819	0.000736728	0.000382888	0.00069785	0.000353321	0.000368291	0	0	0	0.000306444	0.000313646	0	0.000629478	0.000473154	0	0.000206697	1	0	2	-1	-2	0
Cre05.g234638_4532.1.p	Cre05.g234638_4532	FDR adjusted p-value < 0.05	(ATase1)	Predicted amidophosphoribosyltransferase	0	0.000499475	0.000478627	0.00066333	0.000604492	0.000459081	0.000478531	0.000289043	0.000393167	0.000417343	0.000265448	0.000271687	0.000283709	0.000547144	0.000514035	0.000366518	0.000273615	2	0	1	-2	0	1
Cre12.g503300_4532.1.p	Cre12.g503300_4532	FDR adjusted p-value < 0.05	(PUR6)	Predicted _x000D_ phosphoribosylaminoimidazole carboxylase	0	0.000458811	0.000293107	0.000456995	0.000416459	0.000421705	0.000586097	0.000398267	0.000481544	0.000511155	0.000243837	0.000249568	0.000260611	0.000402971	0.000474754	0.000463655	0.000251339	0	0	2	0	2	1
Cre17.g727300_4532.1.p	Cre17.g727300_4532	FDR adjusted p-value < 0.05	NFO2	NADH:flavin oxidoreductase/NADH oxidase	CrOYE3 contributes to preventing photooxidative damage.	0	0	0	0.000231129	0.000234041	0.000243957	0	0	0	0.00020299	0	0	0	0.000236376	0	6.77e-05	0	-1	0	-1	0	2
Cre02.g088400_4532.1.p	Cre02.g088400_4532	FDR adjusted p-value < 0.05	DEG1A	Deg protease	serine protease, trypsin family, DegP type (HtrA) (protease Do) most similar to At3g27925 (DegP1) and to degP5, localized in thylakoid membrane, lumen side [PMID: 15137941]# expressed in Chlamy# probably results from a recent duplication of DEG1 gene which yielded also divergent DEG1B# one C-terminal PDZ domain, probably involved in substrate recognition and protease activation [PMID: 15137941], …	0	0.000180012	0.000187109	0	0	0	0.000163064	0.000295741	0.000156963	0	0	0	0.000122374	0	0.000205256	0	0	2	2	1	1	0
Cre12.g498500_4532.3.p	Cre12.g498500_4532	FDR adjusted p-value < 0.05	DEG1C	Deg protease	DegP-type protease, in the stroma and at the stromal side of the thylakoid lumen# one PDZ domain# similar to At DegP1# plays a role as effector in the chloroplast unfolded protein response	0.000468527	0.000224485	0.000466672	0.00127583	0.00150722	0.00157108	0.000610052	0.000553209	0.000391485	0.000933753	0.000382279	0.00079839	0.000386561	0.00145138	0.000518249	0.000704807	0	-1	0	-1	0	2
Cre12.g558900_4532.2.p	Cre12.g558900_4532	FDR adjusted p-value < 0.05	PETO1	Regulator of photosynthetic cyclic electron flow	Initially described as Cytochrome b6f complex subunit V, but not present in the purified complex# involved in cyclic electron tranfer# chloroplast precursor# ortholog in Volvox is germline-specific and a putative target of RegA repression	0.00387186	0.00424028	0.0033056	0.00301238	0.00355872	0.00423943	0.0028808	0.00304777	0.00323518	0.00264563	0.00270781	0.00282763	0.00380591	0.00360351	0.00305458	0.00272703	2	0	1	-2	0	1
Cre13.g568400_4532.1.p	Cre13.g568400_4532	FDR adjusted p-value < 0.05	FTSH4	FtsH-like ATPase/metalloprotease	mitochondrial FtsH protease# inner-membrane metalloprotease (M41) exposing catalytic sites to theintermembrane space (?i-AAA_ protease)# probably in complex with FTSH11	0	0	0	0	0	0	0.000246222	0.00022328	0.000118505	0	0	0	0	0	0.000196002	0	-1	0	0	1	1	0
CreCp.g802314_4532.1.p	CreCp.g802314_4532	FDR adjusted p-value < 0.05	atpA	ATP synthase CF1 alpha chain	0	0.00254785	0.00225369	0.00273297	0.00249055	0.00270207	0.00300432	0.00221164	0.00185129	0.00212889	0.00234357	0.00255856	0.00267178	0.0025115	0.00273231	0.00206394	0.00252464	2	0	0	-1	-2	0
CreCp.g802323_4532.1.p	CreCp.g802323_4532	FDR adjusted p-value < 0.05	atpB	ATPase beta chain	0	0.00413979	0.00575215	0.00391723	0.0054486	0.00608799	0.00555269	0.00395286	0.00407335	0.00415088	0.00445522	0.00523548	0.0056435	0.00460306	0.00569642	0.00405903	0.0051114	0	-2	0	-1	-2	0
Cre03.g187450_4532.1.p	Cre03.g187450_4532	FDR adjusted p-value < 0.05	RPI1	Ribose-5-phosphate isomerase, chloroplastic	Calvin-Benson-Bassham cycle enzyme	0.00148048	0.000709341	0.00110596	0.00100786	0.00136074	0.0010638	0.000642557	0.000582686	0.000618516	0.000885156	0.00090596	0.000946047	0.00109859	0.00114413	0.000614586	0.000912388	2	0	0	-1	-2	0
Cre04.g232104_4532.1.p	Cre04.g232104_4532	FDR adjusted p-value < 0.05	LHCBM3	Light-harvesting complex II chlorophyll a/b binding protein M3	0	0.00348661	0.00371231	0.00270107	0.00210984	0.00213642	0.0025981	0.00369908	0.00304947	0.00258959	0.00339712	0.00410913	0.00363081	0.0033	0.00228145	0.00311271	0.00371235	0	2	0	0	0	-1
Cre06.g283050_4532.1.p	Cre06.g283050_4532	FDR adjusted p-value < 0.05	LHCA1	light-harvesting protein of photosystem I	null-allele mutant was isolated (PMID 29743196)	0.0017467	0.00209224	0.00217473	0.00198183	0.00120408	0.00167346	0.000379052	0.000343734	0.000729741	0.00034811	0.000356291	0.000744113	0.00200456	0.00161979	0.000484176	0.000482838	1	0	1	-1	0	1
Cre06.g285250_4532.1.p	Cre06.g285250_4532	FDR adjusted p-value < 0.05	LHCBM6	Light-harvesting Chloropyll a/b binding protein of LHCII type I, chloroplast precursor	Note that in P14273 and AAM18056, L101 is changed to Q, L149 to S and M209 to S	0.00393526	0.003771	0.00274377	0.0021432	0.0025319	0.00226215	0.00307437	0.00278791	0.00230171	0.00345082	0.0041741	0.00368821	0.00348334	0.00231241	0.00272133	0.00377105	2	2	0	0	-2	-1
Cre09.g393173_4532.1.p	Cre09.g393173_4532	FDR adjusted p-value < 0.05	ELIP8	Early light-induced LHC-like protein	belongs to chlorophyll A-B binding protein superfamily, ELIP family	0	0	0	0	0.000522915	0	0.000493851	0.000447836	0.000475374	0.000453537	0.000464196	0.000484737	0	0.000174305	0.000472354	0.00046749	-1	0	-1	2	0	-2
Cre10.g425900_4532.1.p	Cre10.g425900_4532	FDR adjusted p-value < 0.05	LHCA5	Light-harvesting protein 5 of photosystem I	0	0.0015496	0.00148492	0.00154347	0.00105492	0.00106821	0.000742313	0.00033628	0.000609893	0.000647397	0.000617657	0.000948261	0.000990221	0.001526	0.000955148	0.00053119	0.000852046	1	2	2	-2	-2	0
Cre10.g452050_4532.1.p	Cre10.g452050_4532	FDR adjusted p-value < 0.05	LHCA4	light-harvesting protein of photosystem I	0	0.00172651	0.00165445	0.00143306	0.000783568	0.00105792	0.000827057	0.000999121	0.000906026	0.000721305	0.00068817	0.00117391	0.00122585	0.00160467	0.000889515	0.000875484	0.00102931	1	2	2	0	0	0
Cre16.g673650_4532.1.p	Cre16.g673650_4532	FDR adjusted p-value < 0.05	LHCB5	Light-harvesting minor chlorophyll a/b binding protein of photosystem II	0	0.00344505	0.00297113	0.00343142	0.00406516	0.00316644	0.00297054	0.00239236	0.00244063	0.00287856	0.00219707	0.00112435	0.00176115	0.00328253	0.00340071	0.00257052	0.00169419	0	0	1	0	2	1
Cre17.g720250_4532.1.p	Cre17.g720250_4532	FDR adjusted p-value < 0.05	LHCB4	Light-harvesting minor chlorophyll a/b binding protein of photosystem II	0	0.00320021	0.00340737	0.00354171	0.00322756	0.00228775	0.00374736	0.0021606	0.00195928	0.00148554	0.00255115	0.00232098	0.00212072	0.0033831	0.00308755	0.00186848	0.00233095	1	0	2	-1	0	2
Cre08.g365900_4532.4.p	Cre08.g365900_4532	FDR adjusted p-value < 0.05	LHCSR1	Stress-related chlorophyll a/b binding protein 1	LI818r-1# involved in protection against UV-B and induced by UVR8# Low-CO2 and high-light inducible chlorophyll a/b binding protein# regulated by CCM1 [PMID: 15235119]	0	0	0	0	0	0	0.00113716	0.00137494	0.00109461	0.00104433	0.00106887	0.00111617	0	0	0.00120223	0.00107646	-1	0	-1	1	0	-1
Cre08.g367400_4532.1.p	Cre08.g367400_4532	FDR adjusted p-value < 0.05	LHCSR3B	Stress-related chlorophyll a/b binding protein 3	LHCSR3.2	0.000768819	0.00147346	0.00153155	0	0	0	0.0020021	0.00151296	0.00224839	0.000306444	0.000313646	0	0.00125794	0	0.00192115	0.000206697	0	1	2	1	1	-2
Cre06.g295450_4532.1.p	Cre06.g295450_4532	FDR adjusted p-value < 0.05	HPR1	Hydroxyl pyruvate reductase	Hydroxypyruvate reductase, catalyzing the NADH-dependent conversion of hydroxypyruvate to glycerate# contains sequence nearly identical to Chlamydomonas HPR (GenBank AAW29979)# predicted by Target-P to be organelle targeted	0	0	0	0	0	0	0.000206756	0.000187491	0.00019902	0.000189878	0	0.00020294	0	0	0.000197756	0.000130939	-1	0	-2	1	0	-2
Cre12.g534800_4532.1.p	Cre12.g534800_4532	FDR adjusted p-value < 0.05	GCSP1	Glycine cleavage system, P protein	Glycine dehydrogenase (decarboxylating). P protein subunit of the glycine cleavage system	0.000383299	0.0003673	0.000286337	0.000173959	0.000264225	0.000367227	0.00049908	0.000377148	0.000560475	0.00015278	7.82e-05	8.16e-05	0.000345645	0.00026847	0.000478901	0.000104193	0	0	1	0	1	2
Cre12.g542300_4532.1.p	Cre12.g542300_4532	FDR adjusted p-value < 0.05	GLYK1	Glycerate kinase	related to D-glycerate 3-kinase (GLYK) [PMID: 15980259]	0.000232079	0.000222392	0.000231161	0	0	0	0.000201454	0.000182684	0.000387834	0.000185009	0	0	0.000228544	0	0.000257324	6.17e-05	0	1	2	1	2	0
Cre05.g238332_4532.1.p	Cre05.g238332_4532	FDR adjusted p-value < 0.05	PSAD1	Photosystem I reaction center subunit II, 20 kDa	Acceptor side subunit, involved in ferredoxin docking	0.00101594	0.0014603	0.00151788	0.0023054	0.00186755	0.000973339	0.000440939	0.000799707	0.000424441	0.000809888	0.000828922	0.0004328	0.00133137	0.00171543	0.000555029	0.000690537	2	0	2	-1	0	2
Cre07.g330250_4532.1.p	Cre07.g330250_4532	FDR adjusted p-value < 0.05	PSAH1	Photosystem I reaction center subunit H	Chloroplast precursor	0.00304782	0.0029206	0.00303575	0.00184432	0.00233444	0.00146001	0.00132282	0.000799707	0.000848882	0.00121483	0.00165784	0.0012984	0.00300139	0.00187959	0.000990468	0.00139036	1	2	1	-1	-2	2
Cre09.g412100_4532.1.p	Cre09.g412100_4532	FDR adjusted p-value < 0.05	PSAF1	Photosystem I reaction center subunit III	Chloroplast precursor# donnor side subunit, involved in plastocyanin docking	0.00307019	0.00294204	0.00218432	0.00278679	0.0028219	0.00294146	0.00152289	0.00241674	0.00183239	0.00174822	0.0017893	0.00224217	0.00273218	0.00285005	0.001924	0.00192656	2	0	2	-1	0	2
Cre09.g396213_4532.1.p	Cre09.g396213_4532	FDR adjusted p-value < 0.05	PSBO1	Photosystem II Oxygen Evolution Enhancer protein 1	Chloroplast precursor	0.00684275	0.00688499	0.00715644	0.00683221	0.00786169	0.0075392	0.00504882	0.00511702	0.00543168	0.00518217	0.00586227	0.00378961	0.0069614	0.00741103	0.00519918	0.00494468	2	0	1	-1	0	1
CreCp.g802297_4532.1.p	CreCp.g802297_4532	FDR adjusted p-value < 0.05	psbB	photosystem II P680 chlorophyll A apoprotein	0	0.00215587	0.00281711	0.00253776	0.00231266	0.00216166	0.00225324	0.00136101	0.00138847	0.00163761	0.0012499	0.00175901	0.00166986	0.00250358	0.00224252	0.00146236	0.00155959	1	0	1	-1	0	1
CreCp.g802329_4532.1.p	CreCp.g802329_4532	FDR adjusted p-value < 0.05	psbD	photosystem II protein D2	0	0.00141423	0.0013552	0.00140864	0.00154042	0.00129986	0.00108395	0.000982091	0.000667937	0.00070901	0.00090192	0.000692338	0.000963965	0.00139269	0.00130808	0.000786346	0.000852741	1	0	1	-1	0	1
Cre10.g440450_4532.1.p	Cre10.g440450_4532	FDR adjusted p-value < 0.05	PSB28	Photosystem II associated subunit 28	Chloroplast precursor# Synechocystis homolog associates with stromal side of RC47 intermediate during repair# can be crosslinked with cyt b559	0.000691403	0.000662544	0.000688666	0.00188274	0.00190646	0.00198723	0.0018005	0.00163273	0.00173314	0.00165352	0.00169238	0.00176727	0.000680871	0.00192548	0.00172212	0.00170439	-1	-1	-1	-2	0	2
Cre10.g433950_4532.1.p	Cre10.g433950_4532	FDR adjusted p-value < 0.05	(CURT)	0	0	0.000659351	0.00063183	0.000656741	0	0	0	0	0	0	0	0	0	0.000649307	0	0	0	1	1	1	0	0	0
Cre13.g583550_4532.1.p	Cre13.g583550_4532	FDR adjusted p-value < 0.05	VIPP1	Vesicle inducing protein in plastids 1	Plays an important role in thylakoid biogenesis# forms rings that assemble into baskets and rods that tubulate chloroplast membranes# oligomers are assembled and disassembled via the chloroplast HSP70B-CDJ2-CGE1 chaperone system# bridges chloroplast envelopes with thylakoids# forms heterooligomers with VIPP2 under stress, required also to maintain thylakoid membrane integrity under stress	0.00345701	0.00298145	0.00275466	0.00376548	0.00381292	0.00430567	0.00330092	0.00326547	0.00317741	0.00358263	0.0031027	0.00323999	0.00306437	0.00396136	0.00324793	0.00330844	0	-1	0	-1	0	1
Cre14.g616600_4532.5.p	Cre14.g616600_4532	FDR adjusted p-value < 0.05	FZL1	Plastid-localized	The dynamin-like protein Fzl promotes thylakoid fusion and resistance to light stress in Chlamydomonas reinhardtii	0	0.000140303	0	0	0	0	0.000127094	0.000345756	0.000122339	0.000233438	0.000358387	0.000374245	4.68e-05	0	0.000198396	0.000322023	-2	0	-1	1	0	-1
Cre09.g393700_4532.2.p	Cre09.g393700_4532	FDR adjusted p-value < 0.05	MMP3	Matrix metalloproteinase	Matrix Metalloprotease -like protein. Homology to MMP1 and MMP2	0.000813415	0.000623571	0.000810195	0.000442998	0.000747631	0.000623446	0.000564863	0.000768346	0.000407796	0	0	0	0.00074906	0.000604692	0.000580335	0	0	0	1	0	1	1
Cre17.g718500_4532.1.p	Cre17.g718500_4532	FDR adjusted p-value < 0.05	MMP1	Matrix metalloproteinase, gamete lytic enzyme (G-lysin)	Matrix Metalloprotease 2# Expressed in young zygotes [GI:15718393, PMID: 11680823]	0.00140448	0.00104678	0.00139892	0.00155813	0.00143433	0.0014951	0.000677304	0.000859873	0.000912748	0.00111962	0.00127327	0.000930725	0.00128339	0.00149585	0.000816642	0.00110787	1	0	0	-1	-2	2
Cre02.g097650_4532.1.p	Cre02.g097650_4532	FDR adjusted p-value < 0.05	RPN6	26S proteasome regulatory subunit	26S proteasome regulatory complex, lid subcomplex, non-ATPase subunit RPN6 (subunit 9) (PSD11) (PSMD11)	0.000472979	0.000453237	0.000471106	0.000214659	0.000217364	0.000226573	0.000205283	0.000186155	0.000197602	0.000188525	0.000192956	0.000201494	0.000465774	0.000219532	0.000196347	0.000194325	1	1	1	0	0	0
Cre17.g708300_4532.1.p	Cre17.g708300_4532	FDR adjusted p-value < 0.05	RPN12	26S proteasome regulatory subunit	26S proteasome regulatory complex, lid subcomplex, non-ATPase subunit RPN12 (PSD8)	0	0	0	0	0	0	0.000652256	0.000591481	0.000313926	0.000299506	0.000306545	0.000320109	0	0	0.000519221	0.00030872	-1	0	-1	1	0	-1
Cre10.g417550_4532.3.p	Cre10.g417550_4532	FDR adjusted p-value < 0.05	CLPT3	Additional subunit of chloroplast ClpP complex	Homologue of plant ClpT (formerly called ClpS) proteins associated with ClpP complex (PMID: 14593120)# has similarity to the N-terminal domain of ClpA chaperone that binds the ClpS adaptator	0.000367388	0.000352053	0.000365933	0.000666949	0.000337675	0	0	0	0	0	0	0	0.000361791	0.000334875	0	0	1	0	1	-2	0	2
Cre01.g039150_4532.2.p	Cre01.g039150_4532	FDR adjusted p-value < 0.05	CPLD5	Conserved in the plant lineage and diatoms 5	Previously described as 21 kDa translocon at the inner membrane of chloroplasts# Conserved in the plant lineage and diatoms#	0.000538173	0.00051571	0.000536043	0.000488495	0	0	0	0	0	0.000429021	0.000439105	0.000458535	0.000529975	0.000162832	0	0.00044222	1	2	0	0	-1	-2
Cre12.g505950_4532.1.p	Cre12.g505950_4532	FDR adjusted p-value < 0.05	TIM50	Mitochondrial inner membrane translocase	Subunit of 50 kDa of the mitochondrial import inner membrane translocase.	0	0	0	0.000236575	0.000239555	0	0.000226241	0.00020516	0.000217776	0	0	0	0	0.00015871	0.000216392	0	-1	-2	0	0	1	2
Cre01.g001750_4532.1.p	Cre01.g001750_4532	FDR adjusted p-value < 0.05	TIG1	chloroplast trigger factor	Involved in co-translational protein folding# contains a peptidyl-prolyl cis-trans isomerase (FKBP-type) domain and N- and C-terminal domains involved in ribosome-binding# probably located in chloroplast stroma	0.000181683	0.000174099	0.000180963	0.000659646	0.000500967	0.000522193	0.000315416	0.00042904	0.000455422	0.000434502	0.000296476	0.000464392	0.000178915	0.000560935	0.000399959	0.000398457	-1	-1	-1	-2	0	2
Cre01.g002300_4532.2.p	Cre01.g002300_4532	FDR adjusted p-value < 0.05	CYN19B	Cyclophilin 19-2	Peptidyl-prolyl cis-trans isomerase (rotamase), cyclophilin type# identical to AF5226 CYP1# cytosolic# similar to At4g38740 (ROC1, AtCYP18-3) and At2g21130+ (AtCYP19-2)# found in the flagellar proteome# Similar to Radial Spoke Protein RSP12	0.000607085	0.000581746	0.000604682	0.00165314	0.00111598	0.00116326	0.00158093	0.000955747	0.00152178	0.000967914	0.00148599	0.00155175	0.000597838	0.00131079	0.00135282	0.00133522	-1	-1	-1	0	0	0
Cre07.g350400_4532.2.p	Cre07.g350400_4532	FDR adjusted p-value < 0.05	PIN3	Peptidyl-prolyl cis-trans isomerase, parvulin-type	Peptidyl-prolyl cis-trans isomerase, parvulin-type, Ppi-C type (EC 5.2.1.8). Rhodanese domain# most similar to AtPIN3 (At5g19370) [PMID: 15051864, PMID:15047905]	0	0	0	0.000987667	0.00100011	0.000521242	0.000944524	0.000428258	0.000454593	0.00086742	0.000887807	0.000927092	0	0.00083634	0.000609125	0.000894106	-1	-1	-1	0	0	0
Cre10.g454250_4532.1.p	Cre10.g454250_4532	FDR adjusted p-value < 0.05	FKB16I	Peptidyl-prolyl cis-trans isomerase, FKBP-type	FKBP-type peptidyl-prolyl cis-trans isomerase (EC 5.2.1.8) (PPIase) (Rotamase) (Immunophilin)# possibly targeted to thylakoid lumen (by homology to At5g45680 and presence of a RR motif)# [PMID: 15701785]	0	0	0	0.000706028	0.000357461	0.000745213	0.000337594	0.000306138	0.000324963	0.000310035	0	0.000331363	0	0.000602901	0.000322898	0.000213799	-1	-1	-2	0	0	2
Cre10.g466850_4532.1.p	Cre10.g466850_4532	FDR adjusted p-value < 0.05	FKB18	peptidyl-prolyl cis-trans isomerase, FKBP-type	FKBP-type peptidyl-prolyl cis-trans isomerase (EC 5.2.1.8) (PPIase) (Rotamase) (Immunophilin)# probably directed to thylakoid lumen (homology to AtFKBP18 and bipartite cTP: 29 + RR motif)# present in thylakoid proteome based on mass spectrometric peptide identification [PMID: 17078018]	0.000425479	0.000407719	0.000423794	0.000386203	0.000391069	0.000407638	0	0	0.000355515	0	0	0	0.000418997	0.00039497	0.000118505	0	2	0	1	-2	0	1
Cre12.g495951_4532.3.p	Cre12.g495951_4532	FDR adjusted p-value < 0.05	CYN20C	Cyclophilin 20-3	Peptidyl-prolyl cis-trans isomerase (rotamase), cyclophilin type# similar to ROC4 (AtCYP2-3) which binds thioredoxin m# probably directed to chloroplast stroma (by homology)	0.00160584	0.00205175	0.00159948	0.00145761	0.00147597	0.0015385	0.00139394	0.00126405	0.00134178	0.00128014	0.00131023	0.00136821	0.00175236	0.00149069	0.00133326	0.00131953	1	0	1	-2	0	2
Cre17.g733250_4532.1.p	Cre17.g733250_4532	FDR adjusted p-value < 0.05	FKB16D	peptidyl-prolyl cis-trans isomerase, FKBP-type	FKBP-type peptidyl-prolyl cis-trans isomerase (EC 5.2.1.8) (PPIase) (Rotamase) (Immunophilin)# probably located in thylakoid lumen (homology to AT3g10060, bipartite TP 27 + RR motif)# [PMID: 15701785]	0.000436676	0.000418449	0.000434947	0.000396366	0.00040136	0.00083673	0.000379052	0	0.00036487	0	0	0	0.000430024	0.000544819	0.000247974	0	0	0	1	0	2	1
Cre12.g523300_4532.1.p	Cre12.g523300_4532	FDR adjusted p-value < 0.05	OST1A	Oligosaccharyltransferase subunit 1A, Ribophorin-1A	Dolichyl-diphosphooligosaccharide--protein glycosyltransferase subunit 1A# similar to ribophorin I, an essential subunit of oligosaccharyltransferase (OST), a glycosyl transferase which is also known as dolichyl-diphosphooligosaccharide--protein glycosyltransferase [EC 2.4.1.119]# catalyses the transfer of an oligosaccharide from dolichol pyrophosphate to selected asparagine residues of nascent p…	0.000155081	0.000148608	0.000308934	0	0	0	0.000134617	0.000122074	0.00025916	0.000247255	0	0	0.000204208	0	0.00017195	8.24e-05	0	1	2	2	0	0
Cre12.g497850_4532.1.p	Cre12.g497850_4532	FDR adjusted p-value < 0.05	(LolA)	Putative outer membrane lipoprotein carrier protein LolA	0	0.000921871	0.000883392	0.000918221	0.000836774	0.00127097	0.00132482	0.000800222	0.00072566	0.000770282	0.000367449	0.000376085	0.000785453	0.000907828	0.00114419	0.000765388	0.000509662	0	0	2	0	2	1
Cre01.g046850_4532.1.p	Cre01.g046850_4532	FDR adjusted p-value < 0.05	UBC13	E2 Ubiquitin conjugating enzyme	E2 Ubiquitin conjugating enzyme, subclass XII	0	0	0	0.000468246	0	0	0.000895585	0.000812138	0.000862077	0.00123372	0.000841807	0.00131858	0	0.000156082	0.0008566	0.00113137	-1	0	-1	2	0	-1
Cre06.g274700_4532.2.p	Cre06.g274700_4532	FDR adjusted p-value < 0.05	0	OTU-like cysteine protease	Conserved expressed organelle-targeted protein. Family is comprised of a group of predicted cysteine proteases, homologous to the Ovarian Tumour (OTU) gene in Drosophila.	0	0	0	0.000305309	0.000309156	0.000322254	0	0	0	0	0	0.000286584	0	0.00031224	0	9.5528e-05	0	-1	0	-1	0	2
Cre16.g651500_4532.1.p	Cre16.g651500_4532	FDR adjusted p-value < 0.05	(CSN7)	Putative component of COP9 signalosome complex	0	0	0	0	0	0	0	0.000305385	0.000553861	0	0.000560911	0.000574094	0.000299749	0	0	0.000286415	0.000478251	-2	0	-1	2	0	-1
Cre02.g800236_4532.1.p	Cre02.g800236_4532	FDR adjusted p-value < 0.05	0	Putative Histidyl-tRNA synthetase	0	0	0.000187439	0.000194829	0.000177547	0.000179784	0.000187401	0	0	0	0	0	0	0.000127423	0.000181577	0	0	2	0	2	-1	0	1
Cre03.g145727_4532.1.p	Cre03.g145727_4532	FDR adjusted p-value < 0.05	0	Putative Tyrosyl-tRNA synthetase	0	0	0.000245893	0.000255587	0	0	0	0.000445484	0.000201988	0.000214408	0	0	0	0.00016716	0	0.000287293	0	0	2	2	1	1	0
Cre06.g296250_4532.1.p	Cre06.g296250_4532	FDR adjusted p-value < 0.05	TSK2	Putative organellar lysyl-tRNA synthetase, tRNA synthetase class II (D, K and N) family protein	ts-lethal mutant was isolated (PMID 29743196)	0	0	0	0.000147185	0.000298078	0.000155354	0.000140756	0	0	0.000129265	0.000132304	0.000138158	0	0.000200206	4.69e-05	0.000133242	0	-1	-1	-2	-2	0
Cre08.g368900_4532.5.p	Cre08.g368900_4532	FDR adjusted p-value < 0.05	TSA2	Alanyl-tRNA-synthetase	Likely organellar alanyl-tRNA-synthetase, more related to bacterial alaS than TSA1	0	0	0	0.00012329	0	0	0	0	0	0.000216559	0.000110825	0.000231457	0	4.11e-05	0	0.00018628	0	0	-1	0	-1	-2
Cre10.g421600_4532.2.p	Cre10.g421600_4532	FDR adjusted p-value < 0.05	TST2	Threonyl-tRNA synthetase	0	0.000159811	0.00015314	0.000318356	0.000435176	0.000440658	0.000306219	0	0.000125797	0	0.000509592	0.000521569	0.000544648	0.000210436	0.000394018	4.19e-05	0.00052527	2	0	0	-1	-1	0
Cre10.g429100_4532.4.p	Cre10.g429100_4532	FDR adjusted p-value < 0.05	0	Putative prolyl-tRNA synthetase	0	0	0.00025374	0	0	0	0	0.000229851	0.000208434	0.000221251	0.000422175	0.000648147	0.000451218	8.458e-05	0	0.000219845	0.00050718	-2	0	-1	1	0	-1
Cre15.g639150_4532.2.p	Cre15.g639150_4532	FDR adjusted p-value < 0.05	MDM38	Mitochondrial distribution and morphology protein 38	Plays a role in ribosomal translation and protein insertion into the inner membrane# Related to MDM38 in Saccharomyces cerevisiae and MDM38-1 and MDM38-2 in Arabidopsis thaliana#	0	0	0	0	0	0	0.000320881	0.000387977	0.000308875	0	0.000100538	0.000104986	0	0	0.000339244	6.8508e-05	-1	0	-2	1	1	-2
Cre01.g027000_4532.2.p	Cre01.g027000_4532	FDR adjusted p-value < 0.05	RPL11	Cytosolic 80S ribosomal protein L11	Cytosolic 60S large ribosomal subunit protein L11	0.000585659	0.00112243	0.00058334	0.00159479	0.00215318	0.00224441	0.00203351	0.00276604	0.00195742	0.00326813	0.0019114	0.00149698	0.000763809	0.00199746	0.00225232	0.0022255	-1	-1	-1	0	0	0
Cre01.g047750_4532.1.p	Cre01.g047750_4532	FDR adjusted p-value < 0.05	RPL18A	Cytosolic 80S ribosomal protein L18a	Cytosolic 60S large ribosomal subunit protein L18a	0.000547044	0.00052421	0.000544878	0.000993094	0.000502803	0.00104821	0.00142457	0.00172245	0.00137127	0.000872187	0.00133903	0.00139828	0.000538711	0.000848036	0.0015061	0.00120316	-1	0	-1	2	0	0
Cre02.g076600_4532.1.p	Cre02.g076600_4532	FDR adjusted p-value < 0.05	(Pth)	Putative chloroplast localized Peptidyl-tRNA hydrolase	Peptidyl-tRNA hydrolases acts as rescue factors if translation is stalled and hydrolyze the ester bond within peptidyl-tRNA complexes	0	0	0	0.000301238	0.000305034	0.000317957	0.00028808	0	0	0.000264563	0.000270781	0.000282763	0	0.000308076	9.6e-05	0.000272702	0	-1	-1	-2	-2	0
Cre05.g237450_4532.5.p	Cre05.g237450_4532	FDR adjusted p-value < 0.05	PSRP1	Plastid-specific ribosomal protein 1	Chloroplast ribosome hibernation factor, related to bacterial HPF. This is a different protein from plastid ribosomal protein S1, product of the PRPS1 gene.	0.00246848	0.00315393	0.00204892	0.00373436	0.00378141	0.00433578	0.00249987	0.00194309	0.0027501	0.00295174	0.00302111	0.00350533	0.00255711	0.00395052	0.00239769	0.00315939	0	-1	0	-1	-2	2
Cre06.g261700_4532.2.p	Cre06.g261700_4532	FDR adjusted p-value < 0.05	(MRT4)	Putative ribosome assembly factor	0	0	0	0	0	0	0	0.000389297	0.000353024	0.000374732	0.000357518	0.000365921	0.000382112	0	0	0.000372351	0.000368517	-1	0	-1	1	0	-1
Cre06.g265800_4532.1.p	Cre06.g265800_4532	FDR adjusted p-value < 0.05	PRPL28	Chloroplast ribosomal protein L28, imported to chloroplast	Chloroplast large ribosomal subunit protein L28	0.00102115	0.00146779	0.00305132	0.00139033	0.000938565	0.000978331	0.0004432	0.000401904	0.000426618	0.00040702	0.000416587	0.00043502	0.00184675	0.00110241	0.000423907	0.000419542	1	0	1	-1	0	1
Cre07.g351750_4532.1.p	Cre07.g351750_4532	FDR adjusted p-value < 0.05	(EBP2	Putative rRNA processing protein EBP2	0	0	0	0	0	0	0	0	0	0.000260785	0.000248806	0.000254653	0.000265921	0	0	8.69e-05	0.00025646	0	0	-1	0	-2	-1
Cre09.g388282_4532.1.p	Cre09.g388282_4532	FDR adjusted p-value < 0.05	MRPS18	Mitochondrial ribosomal protein S18	0	0	0	0	0	0.00024209	0.000252347	0	0	0	0.000209971	0.000214906	0.000224415	0	0.000164812	0	0.000216431	0	-2	-1	-2	-1	0
Cre10.g459500_4532.1.p	Cre10.g459500_4532	FDR adjusted p-value < 0.05	NGB1	Nucleolar GTP-binding protein	Involved in the biogenesis of the 60S ribosomal subunit (By similarity)# Probably nuclear# nucleolar# Belongs to the GTP1/OBG family# NOG subfamily.	0	0	0	0.000130784	0.000132431	0.000138042	0.000125071	0.000113417	0	0	0	0	0	0.000133752	7.9496e-05	0	-2	-1	0	0	2	1
Cre12.g494750_4532.2.p	Cre12.g494750_4532	FDR adjusted p-value < 0.05	PRPS20	Chloroplast ribosomal protein S20	imported to chloroplast# Chloroplast small ribosomal subunit protein S20# component psaA trans-splicing sub complex II	0.0015436	0.00147917	0.00153749	0.00280222	0.0035469	0.00221831	0.00200986	0.00121506	0.00128977	0.00184579	0.00188917	0.00197277	0.00152008	0.00285581	0.0015049	0.00190258	0	-1	0	-1	0	2
Cre12.g529651_4532.4.p	Cre12.g529651_4532	FDR adjusted p-value < 0.05	RPL7A	Cytosolic 80S ribosomal protein L7a	Cytosolic 60S large ribosomal subunit protein L7a	0.000515865	0.000988666	0.00102765	0.000468246	0.000474145	0.000494234	0.000447793	0.000406069	0.000431039	0.000411238	0.000420903	0.000439528	0.000844059	0.000478875	0.0004283	0.00042389	1	2	1	0	0	0
Cre13.g573351_4532.1.p	Cre13.g573351_4532	FDR adjusted p-value < 0.05	(uS9c)	Putative small ribosomal subunit protein uS9c	0	0.000701141	0	0	0.00127284	0.00128887	0.00134348	0.00121724	0.00055191	0.000585848	0.00167681	0.00114415	0.00119477	0.000233714	0.00130173	0.000784999	0.00133858	-2	-1	-2	0	0	0
CreCp.g802310_4532.1.p	CreCp.g802310_4532	FDR adjusted p-value < 0.05	rps3	30S ribosomal protein S3	0	0	0	0	0.000126926	0.000128525	0.000133971	0.000121382	0.000110072	0.000116841	0.000111473	0.000114093	0.000119142	0	0.000129807	0.000116098	0.000114903	-1	-1	-1	0	0	0
Cre06.g263450_4532.1.p	Cre06.g263450_4532	FDR adjusted p-value < 0.05	EEF1A3	Putative eukaryotic translation initiation factor 1 alpha	EEF1a# high similarity to EF1A2# found in the flagellar proteome [PMID: 1599882]	0.00322555	0.00329698	0.00278441	0.00370855	0.00395292	0.00432642	0.00298657	0.00287756	0.00305451	0.00257135	0.00280723	0.00311467	0.00310231	0.00399596	0.00297288	0.00283108	0	-1	0	-1	0	1
Cre06.g298650_4532.1.p	Cre06.g298650_4532	FDR adjusted p-value < 0.05	EIF4A	Eukaryotic initiation factor 4A	DEAD/DEAH box DNA/RNA helicase	0.000964281	0.00115504	0.00120058	0.00175054	0.00221574	0.00161673	0.00125555	0.00132833	0.00120858	0.00134524	0.00157355	0.00102698	0.00110663	0.001861	0.00126415	0.00131526	0	-1	0	-2	0	2
Cre12.g519180_4532.1.p	Cre12.g519180_4532	FDR adjusted p-value < 0.05	PSRP7	Chloroplast elongation factor Ts-like protein	Polyprotein of EF-Ts# Chloroplast small ribosomal subunit protein PSRP-7 and elongation factor Ts are encoded in this single transcript	0.00068799	0.000659274	0.000783162	0.00098133	0.000813021	0.000941631	0.000597204	0.000541559	0.000492737	0.000626803	0.000721727	0.000586182	0.000710142	0.000911994	0.000543833	0.000644904	2	-2	0	-1	0	1
Cre12.g531550_4532.1.p	Cre12.g531550_4532	FDR adjusted p-value < 0.05	EIF5B3	Eukaryotic translation initiation factor 2, beta subunit	putative translation initiation factor eIF-2 beta chain# IF5 family member	0.0010822	0.00103703	0.000718608	0.000327433	0.000663116	0.000691212	0.000939391	0.000567908	0.000904244	0.00143784	0.00206029	0.00153675	0.000945943	0.000560587	0.000803848	0.0016783	0	2	-2	0	-2	-1
Cre01.g014350_4532.1.p	Cre01.g014350_4532	FDR adjusted p-value < 0.05	PRX5	Peroxiredoxin, type II	thioredoxin dependent peroxidase, N-terminal sequence predicted as a mitochondrial targeting signal BUT the protein is more closely related to chloroplastic type II PRX from Arabidopsis (AtPRXIIE).	0.00102641	0.000491785	0.00102235	0.000931665	0.000943403	0.000491687	0.000445484	0.000403976	0.000428817	0.000818237	0.0012562	0.00131179	0.000846849	0.000788918	0.000426092	0.00112874	2	0	0	-2	-1	0
Cre02.g093750_4532.3.p	Cre02.g093750_4532	FDR adjusted p-value < 0.05	NRX2	Nucleoredoxin 2	Nucleoredoxin, nuclear thioredoxin-like protein, contains two thioredoxin motifs with a WCPPC active site in each motif# closely related to nearby NRX1 and divergent NRX3 (truncated)	0	0	0	0.000258204	0.000261457	0.000272535	0	0	0	0.000453537	0.000464196	0.000242368	0	0.000264065	0	0.0003867	0	-1	-1	-1	-1	0
Cre02.g114600_4532.1.p	Cre02.g114600_4532	FDR adjusted p-value < 0.05	PRX2	2-cys Peroxiredoxin	thioredoxin dependent peroxidase, probably cytosolic, more closely related to mammalian peroxiredoxins than to plant peroxiredoxins. Found in the flagellar proteome [PMID: 15998802].	0.00251419	0.00240925	0.00200339	0.00136927	0.0032352	0.00192702	0.00174594	0.00197907	0.00168062	0.000801707	0.000820549	0.000856858	0.00230895	0.00217716	0.00180188	0.000826371	0	0	1	0	1	1
Cre09.g393400_4532.3.p	Cre09.g393400_4532	FDR adjusted p-value < 0.05	VTE4	Tocopherol O-methyltransferase/gamma-tocopherol methyltransferase	gamma-tocopherol methyltransferase, chloroplast precursor (EC 2.1.1.95) (TMT)	0	0	0	0	0	0	0	0.000299127	0.000317521	0.000302935	0.000310055	0.000323774	0	0	0.000205549	0.000312255	-2	0	-1	2	0	-1
Cre10.g456750_4532.1.p	Cre10.g456750_4532	FDR adjusted p-value < 0.05	(DHAR)	Dehydroascorbate reductase	Catalyzes the reduction of dehydroascorbate to ascorbate in environmental stress adaptation. Similar to Arabidopsis At1g1957.1	0.000387401	0.000371231	0	0	0	0	0	0	0	0.000308829	0.000316087	0.000330074	0.000252877	0	0	0.00031833	2	2	0	0	-1	-1
Cre12.g550400_4532.1.p	Cre12.g550400_4532	FDR adjusted p-value < 0.05	GRX2	Glutaredoxin, CPYC type, cytosolic	Glutaredoxin 2, CPYC type glutaredoxin, probably cytosolic. PMID: 16328797	0.00122916	0.00117786	0.0012243	0.0011157	0.00112975	0.00117762	0.000533481	0.000483773	0.000513521	0.000489932	0.000501447	0.00104727	0.00121044	0.00114102	0.000510258	0.00067955	1	0	1	-1	0	2
Cre03.g197750_4532.1.p	Cre03.g197750_4532	FDR adjusted p-value < 0.05	GPX3	Glutathione peroxidase 3	Possibly mitochondrial	0.00049781	0.000477032	0	0	0	0	0.00129636	0.00117557	0.00124786	0.00079369	0.000406172	0.000848289	0.000324947	0	0.00123993	0.000682717	-2	2	0	1	0	-1
Cre07.g319100_4532.1.p	Cre07.g319100_4532	FDR adjusted p-value < 0.05	TEF18	Glutathione S-transferase-related protein	Glutathione S-transferase-related protein, chloroplast location proposed# present in thylakoid-enriched fraction based on mass spectrometric peptide identification [PMID: 17078018]	0.000248905	0	0.00024792	0	0	0	0.00043212	0.000195928	0.000207976	0.000396845	0.000203086	0.000424144	0.000165608	0	0.000278675	0.000341358	0	2	0	1	0	-1
Cre12.g508850_4532.1.p	Cre12.g508850_4532	FDR adjusted p-value < 0.05	GST8	Glutathione S-transferase, mitochondrial	Likely mitochondrial# One of two paralogs (Cre11.g467690, Cre12.g508850)#	0	0	0.000378503	0	0	0	0.000989587	0.000897381	0.000635042	0.00060587	0.00062011	0.000647549	0.000126168	0	0.00084067	0.00062451	-1	0	-2	1	0	-1
Cre16.g682725_4532.1.p	Cre16.g682725_4532	FDR adjusted p-value < 0.05	GSTS2	Glutathione S-transferase	Sigma-class glutathione-S-transferase gene GSTS2 from [PMID: 22529359]# Expression is induced by various oxidative stress conditions [PMID: 17435007]# One of three paralogs (Cre16.g670973, Cre16.g682725, Cre16.g688550)#	0	0	0	0.00124938	0.000421705	0.000879145	0.0011948	0.000722316	0.000766732	0.000731511	0.000748704	0.000781833	0	0.000850075	0.000894616	0.000754016	-1	-1	-1	0	0	0
Cre04.g214501_4532.1.p	Cre04.g214501_4532	FDR adjusted p-value < 0.05	PNP1	Chloroplast polyribonucleotide phosphorylase	Polyribonucleotide nucleotidyltransferase, Polyribonucleotide phosphorylase, PNPase# involved in the tailing and degradation of chloroplast transcripts#	0	0	0	0.000105821	0.000107155	0.000111695	0.000303597	9.18e-05	0.000194825	0	0	0	0	0.000108224	0.000196741	0	-1	-1	0	0	1	1
Cre17.g724200_4532.1.p	Cre17.g724200_4532	FDR adjusted p-value < 0.05	(LA)	La protein | nascent RNA chaperone	contains an N-terminal La domain, two RRMs (RRM-3 at 318-423) and a very strong Nuclear Localization Signal# similar to At4g32720 which functions in Arabidopsis as a genuine La protein (PMID: 17459889)# likely involved in stabilization and processsing of PolIII- and PolII-transcribed non coding RNAs (tRNAs, snRNAs, U3 snoRNA)	0.000425479	0.000407719	0.000211897	0.000579305	0.000391069	0.000611457	0.000369333	0.00033492	0.000355515	0.000169592	0.000173578	0.000181258	0.000348365	0.000527277	0.000353256	0.000174809	0	0	2	0	2	1
Cre07.g352800_4532.2.p	Cre07.g352800_4532	FDR adjusted p-value < 0.05	(RLG1)	Putative multifunctional tRNA ligase	0	0	0	0	7.72e-05	7.81e-05	8.15e-05	0	0	0	0	0	0	0	7.89e-05	0	0	0	-1	0	-1	0	1
Cre08.g385200_4532.1.p	Cre08.g385200_4532	FDR adjusted p-value < 0.05	(Sm-E)	Small nuclear ribonucleoprotein SmE	putative small nuclear ribonucleoprotein E (snRNP-E) (Sm protein E) (Sm-E)	0.00114439	0.00109662	0.00113986	0.00103875	0.00105184	0.0010964	0	0	0	0.000912287	0.000933728	0.000975045	0.00112696	0.00106233	0	0.000940353	1	0	0	-1	-1	0
Cre10.g453450_4532.1.p	Cre10.g453450_4532	FDR adjusted p-value < 0.05	SMP4	Small nuclear ribonucleoprotein SmD2	putative Small nuclear ribonucleoprotein Sm D2 (snRNP core protein D2) (Sm-D2)	0	0	0	0.000821559	0	0	0.00157135	0.000712466	0.000756277	0	0	0	0	0.000273853	0.00101336	0	-1	0	0	2	1	0
Cre01.g007600_4532.1.p	Cre01.g007600_4532	FDR adjusted p-value < 0.05	0	Putative Chalcone-flavanone isomerase	0	0.000382931	0.000366947	0.000381415	0	0	0	0	0	0	0.000305265	0.00031244	0	0.000377098	0	0	0.000205902	1	1	0	0	-2	-2
Cre07.g349250_4532.1.p	Cre07.g349250_4532	FDR adjusted p-value < 0.05	(ABP1)	Putative auxin-binding component of auxin receptor complex	0	0	0	0	0	0	0	0.000391059	0.000354621	0.000376427	0	0.000367576	0.000383841	0	0	0.000374036	0.000250472	-1	0	-2	1	0	-2
Cre12.g557800_4532.2.p	Cre12.g557800_4532	FDR adjusted p-value < 0.05	(PDCD5)	Programmed cell death protein 5	0	0.000843746	0.000808528	0.000840406	0	0	0	0.000732407	0.000664163	0.000705004	0.000672618	0.000688427	0.000718889	0.000830893	0	0.000700525	0.000693311	0	1	0	1	0	-1
Cre03.g164600_4532.1.p	Cre03.g164600_4532	FDR adjusted p-value < 0.05	PMA3	P-type ATPase/cation transporter, plasma membrane	0	9.21e-05	8.83e-05	9.17e-05	8.36e-05	0	0	7.99e-05	7.25e-05	7.7e-05	0	0	0	9.07e-05	2.79e-05	7.65e-05	0	0	2	1	2	1	0
Cre04.g220200_4532.2.p	Cre04.g220200_4532	FDR adjusted p-value < 0.05	0	0	0	0	0	0	8.87e-05	0	9.36e-05	8.48e-05	7.69e-05	8.16e-05	7.79e-05	0.000159439	8.32e-05	0	6.08e-05	8.11e-05	0.000106846	-2	-2	-1	0	0	0
Cre07.g339700_4532.1.p	Cre07.g339700_4532	FDR adjusted p-value < 0.05	SUFC1	Iron-sulfur cluster assembly protein	predicted ABC transporter activity# possibly localized to plastids	0.00035057	0.000335938	0.000349183	0.00031821	0.000322219	0.000335871	0.000912929	0.000827866	0.0011717	0.000558936	0.000572073	0.000298693	0.00034523	0.000325433	0.000970831	0.000476567	-1	0	0	1	1	0
Cre12.g549300_4532.1.p	Cre12.g549300_4532	FDR adjusted p-value < 0.05	MIP1	Aquaporin major intrinsic protein 1	related to plant tonoplast TIP and aquaporins, major intrinsic protein# possible glycerol transport activity	0	0	0	0	0	0	0	0	0	0.000264563	0.000270781	0.000282763	0	0	0	0.000272702	0	0	-1	0	-1	-1
Cre03.g192050_4532.1.p	Cre03.g192050_4532	FDR adjusted p-value < 0.05	FTR1	Iron permease 1, membrane protein	Iron transporter Ftr1, Ftr1p, Plasma membrane iron permease# Similarity to yeast FTR1# expression induced during Fe deficiency#	0	0	0	0.000167045	0.00016915	0	0	0	0	0.000293416	0.000450468	0.000470401	0	0.000112065	0	0.000404762	0	-2	-1	-2	-1	-2
Cre10.g454734_4532.1.p	Cre10.g454734_4532	FDR adjusted p-value < 0.05	(PIC1)	Putative plastidial iron permease	Possible role in Fe import into the chloroplast# Similar to PIC1/TIC21 in Arabidopsis thaliana#	0	0	0	0	0	0	0.000104251	9.45e-05	0.00010035	0	0	0.000102327	0	0	9.97e-05	3.4109e-05	-1	0	0	1	2	0
Cre02.g094250_4532.1.p	Cre02.g094250_4532	FDR adjusted p-value < 0.05	0	Putative mitochondrial carrier protein	0	0	0	0	0.000210656	0.00021331	0.000222348	0.000201454	0.000182684	0.000387834	0	0.000189358	0.000197736	0	0.000215438	0.000257324	0.000129031	-1	-1	-2	0	0	0
Cre06.g295400_4532.1.p	Cre06.g295400_4532	FDR adjusted p-value < 0.05	0	Mitochondrial substrate carrier protein	Present in thylakoid proteome based on mass spectrometric peptide identification# mitochondrial localization assumed [PMID: 17078018]	0	0.00030002	0.000311849	0	0	0	0.000271773	0.000246451	0.00052321	0	0	0	0.000203956	0	0.000347145	0	0	2	2	1	1	0
Cre11.g467535_4532.1.p	Cre11.g467535_4532	FDR adjusted p-value < 0.05	0	Mitochondrial substrate carrier protein	0	0.000957327	0.00137605	0.00119192	0.000868957	0.00109988	0.000917185	0.000831	0.00075357	0.000399954	0.000381582	0.00039055	0.000407831	0.0011751	0.000962007	0.000661508	0.000393321	2	0	1	-2	2	1
Cre12.g561550_4532.2.p	Cre12.g561550_4532	FDR adjusted p-value < 0.05	0	Mitochondrial half-size ABC transporter, membrane protein	Half-size ABC transporter [AAQ19847], related to mitochondrial A. thaliana ATM3, yeast ATM1, human ABC7, and vacuolar S. pombe HMT1. Protein localized in the mitochondria and involved in cadmium detoxification in C. reinhardtii	0	9e-05	9.36e-05	8.53e-05	8.63e-05	9e-05	0	0	0	0	0	0	6.12e-05	8.72e-05	0	0	2	0	2	-1	0	1
Cre01.g054500_4532.1.p	Cre01.g054500_4532	FDR adjusted p-value < 0.05	0	Predicted proton-translocating NAD(P)(+) transhydrogenase	0	0.000455037	0.000610461	0.000634529	0.000495639	0.000501883	0.000435956	0.000236994	0.000214912	0.000228127	0.000362747	0.000371272	0.00023262	0.000566676	0.000477826	0.000226678	0.000322213	1	0	2	-1	0	2
Cre17.g713200_4532.1.p	Cre17.g713200_4532	FDR adjusted p-value < 0.05	OMT2	Oxoglutarate:malate antiporter	Chloroplast-located transporter, homologous to AtOMT1 [PMID:7873543]# participates probably in the export of glutamate (and aspartate), by exchanging stromal malate for cytosolic 2-oxoglutarate (oxaloacetate)# linked to closely related OMT1# highest similarity to oxoglutarate/malate translocator (PMID: 7873543) and to di- and tri-carboxylate translocators, but also has similarity to a Na+/SO4-- t…	0.000383669	0.000367654	0.000191075	0.000174126	0.00017632	0	0.00016652	0.000151004	0.00016029	0	0	0	0.000314133	0.000116815	0.000159271	0	0	0	1	0	1	2
Cre11.g468550_4532.1.p	Cre11.g468550_4532	FDR adjusted p-value < 0.05	ATPVG1	Vacuolar ATPase subunit G	Vacuolar H+-ATPase V1 sector, subunit G# V-ATPase G# vacuolar proton pump G subunit# found in the flagellar proteome [PMID: 15998802]	0.00181022	0.00173466	0.00180305	0.00164312	0.00083191	0.00173431	0	0	0	0.00144307	0.000738494	0.000771172	0.00178264	0.00140311	0	0.000984246	1	0	2	-1	-1	0
Cre05.g241950_4532.1.p	Cre05.g241950_4532	FDR adjusted p-value < 0.05	VDAC2	Voltage-dependent anion-selective channel protein	Outer mitochondrial membrane protein porin.	0.00216439	0.00241973	0.00215582	0.00163717	0.00198935	0.00172803	0.00438383	0.00340745	0.00331556	0.00201298	0.00235462	0.00215146	0.00224665	0.00178485	0.00370228	0.00217302	-1	0	0	1	1	0
Cre15.g641200_4532.1.p	Cre15.g641200_4532	FDR adjusted p-value < 0.05	UCP2C	Mitochondrial uncoupling protein 2	Belong to mitochondrial substrate carrier family# Paralog of UCP2A (Cre06.g257550)#	0	0	0	0.000286894	0.000290508	0.000605633	0.000274362	0.000248798	0.000264097	0	0.000257887	0.000269298	0	0.000394345	0.000262419	0.000175728	-1	-1	-2	0	0	0
Cre09.g393358_4532.1.p	Cre09.g393358_4532	FDR adjusted p-value < 0.05	VIG1	Vasa-intronic gene homolog	Ortholog of Drosophila VIG gene, required for translational inhibition by RNA-induced silencing complexes formed by sRNA and Argonaute but dispensable for cleavage-mediated RNA interference# localizes to mono- and polyribosomes in the cytosol# copurifies with AGO3 and DCL3# mutant is hypersentitive to cycloheximide	0.00220636	0.0015857	0.00192292	0.00250337	0.00304189	0.00317077	0.00215461	0.00195386	0.002074	0.00197873	0.00247529	0.00258481	0.00190499	0.00290534	0.00206082	0.00234628	0	-1	0	-2	0	2
Cre02.g091550_4532.1.p	Cre02.g091550_4532	FDR adjusted p-value < 0.05	(Whirly)	Whirly domain protein	Homolog of PBF-2 single-strand DNA-binding transcription regulator (see PMID: 1948264) and early zygote expressed protein EZY18 [PMID: 18487630]	0.000418328	0	0	0	0	0	0.000726252	0.000658582	0.00069908	0.000666966	0.000682642	0.000356424	0.000139443	0	0.000694638	0.000568677	-2	0	-2	1	0	-1
Cre06.g284000_4532.1.p	Cre06.g284000_4532	FDR adjusted p-value < 0.05	0	Putative BSD-type transcription factor	0	0	0	0	0.000150119	0.00015201	0	0.000287123	0.000130185	0.00027638	0.000395526	0.000404822	0.000422735	0	0.00010071	0.000231229	0.000407694	-1	-2	-1	0	0	-2
Cre06.g250800_4532.4.p	Cre06.g250800_4532	FDR adjusted p-value < 0.05	CRB1	C1, subunit of the circadian RNA-binding protein CHLAMY1	RNA-binding protein with three KH domains and a protein-protein interaction domain (WW) at the C-terminus# subunit of the circadian RNA-binding protein CHLAMY 1 [PMID: 15190002]	0	0	0.000236678	0	0	0	0.000206262	0.000374087	0.000198545	0.000189425	0.000193877	0.000202456	7.89e-05	0	0.000259631	0.000195253	-2	0	-2	1	0	-1
Cre01.g018600_4532.1.p	Cre01.g018600_4532	FDR adjusted p-value < 0.05	0	0	0	0.000529585	0.00050748	0	0	0	0	0.000459702	0.000416869	0.000442502	0.000422175	0.000432098	0.000451218	0.000345688	0	0.000439691	0.000435164	0	2	0	1	0	-1
Cre01.g034451_4532.1.p	Cre01.g034451_4532	FDR adjusted p-value < 0.05	0	0	0	0.000335226	0.000321233	0.000333899	0	0	0	0.00029099	0.000263876	0.000280103	0.000267236	0.000273516	0	0.000330119	0	0.000278323	0.000180251	0	1	0	1	0	-2
Cre02.g089500_4532.2.p	Cre02.g089500_4532	FDR adjusted p-value < 0.05	0	0	0	0	0	0	0	0	0	0	0	0	0.000215092	0.000220147	0.000229889	0	0	0	0.000221709	0	0	-1	0	-1	-1
Cre02.g089550_4532.2.p	Cre02.g089550_4532	FDR adjusted p-value < 0.05	0	0	0	0	0	0	0	0	0	0	0	0	0.000113546	0.000116215	0.000121358	0	0	0	0.00011704	0	0	-1	0	-1	-1
Cre02.g095077_4532.1.p	Cre02.g095077_4532	FDR adjusted p-value < 0.05	0	0	0	0	0	0	0.000228789	0.000231671	0.000241487	0	0	0	0.000401868	0.000205657	0.000214757	0	0.000233982	0	0.000274094	0	-1	-1	-1	-1	0
Cre02.g095088_4532.1.p	Cre02.g095088_4532	FDR adjusted p-value < 0.05	0	0	0	0	0	0	7.4e-05	7.49e-05	7.81e-05	0	0	0	0	0	0	0	7.57e-05	0	0	0	-1	0	-1	0	1
Cre02.g099800_4532.1.p	Cre02.g099800_4532	FDR adjusted p-value < 0.05	0	0	0	0	0	0	0	0	0	0.000195088	0	0.000187789	0.000358325	0.000366747	0.000574462	0	0	0.000127626	0.000433178	-2	0	-1	2	-2	-1
Cre02.g142650_4532.2.p	Cre02.g142650_4532	FDR adjusted p-value < 0.05	0	0	0	0	0	0	0	0	0	0.000261891	0.000118744	0.000252092	0.000120256	0	0.000128529	0	0	0.000210909	8.29e-05	-1	0	-2	1	0	-2
Cre03.g143847_4532.4.p	Cre03.g143847_4532	FDR adjusted p-value < 0.05	0	0	0	0	0	0	0	0	0	0	0.000612276	0.000649925	0.00062007	0.000634644	0.000662726	0	0	0.000420734	0.000639147	-2	0	-1	2	0	-1
Cre03.g145647_4532.1.p	Cre03.g145647_4532	FDR adjusted p-value < 0.05	0	0	0	0.00012284	0.000147141	6.12e-05	0.000111501	0.000112906	0.000117689	2.67e-05	4.83e-05	2.57e-05	0	0	5.23e-05	0.000110394	0.000114032	3.36e-05	1.74e-05	2	0	1	-2	0	1
Cre03.g149150_4532.1.p	Cre03.g149150_4532	FDR adjusted p-value < 0.05	0	0	0	0	0	0	0.000421313	0.00042662	0.000222348	0.000201454	0.000182684	0.000193917	0.000185009	0	0.000395473	0	0.00035676	0.000192685	0.000193494	-2	-1	-2	0	0	0
Cre03.g157751_4532.1.p	Cre03.g157751_4532	FDR adjusted p-value < 0.05	0	0	0	0.000193137	0.000185075	9.62e-05	0	8.88e-05	9.25e-05	0	0	0	0	0	0	0.000158137	6.04e-05	0	0	1	2	1	-2	0	2
Cre03.g194517_4532.1.p	Cre03.g194517_4532	FDR adjusted p-value < 0.05	0	0	0	0	0	0	0	0	0	0	0.000259508	0	0.000262811	0.000268988	0.00028089	0	0	8.65e-05	0.000270896	0	0	-1	0	-2	-1
Cre03.g195388_4532.1.p	Cre03.g195388_4532	FDR adjusted p-value < 0.05	0	0	0	0.00114439	0.00109662	0.00113986	0	0	0	0	0	0	0	0	0	0.00112696	0	0	0	1	1	1	0	0	0
Cre04.g225350_4532.1.p	Cre04.g225350_4532	FDR adjusted p-value < 0.05	0	0	0	0	0	0	0	0	0	0	0	0	9.74e-05	9.97e-05	0.000104085	0	0	0	0.000100395	0	0	-1	0	-1	-1
Cre05.g230850_4532.1.p	Cre05.g230850_4532	FDR adjusted p-value < 0.05	0	0	0	0	0	0	0	0.000143884	0	0	0	0	0.000124794	0.000127727	0.000133379	0	4.8e-05	0	0.000128633	0	0	-1	0	-1	-2
Cre05.g241655_4532.1.p	Cre05.g241655_4532	FDR adjusted p-value < 0.05	0	0	0	0	0	0	0	0	0	0	0	0	0.000478126	0.000489364	0.000511017	0	0	0	0.000492836	0	0	-1	0	-1	-1
Cre05.g242750_4532.1.p	Cre05.g242750_4532	FDR adjusted p-value < 0.05	0	0	0	0	0	0	0	0	0	0	0	0	0.000488049	0.000686839	0.000586826	0	0	0	0.000587238	0	0	-1	0	-1	-1
Cre05.g243451_4532.1.p	Cre05.g243451_4532	FDR adjusted p-value < 0.05	0	0	0	0	0	0	0.000418387	0.000423658	0.000441608	0	0	0	0	0	0	0	0.000427884	0	0	0	-1	0	-1	0	1
Cre05.g244350_4532.2.p	Cre05.g244350_4532	FDR adjusted p-value < 0.05	0	0	0	0.000655013	0.000313837	0.00032621	0.00059455	0	0.000313774	0	0	0	0	0	0	0.000431687	0.000302775	0	0	1	0	1	-2	0	2
Cre06.g278161_4532.1.p	Cre06.g278161_4532	FDR adjusted p-value < 0.05	0	0	0	0	0.0001257	0	0.000119067	0.000120567	0.000125675	0.000113866	0.000206512	0.000109605	0	0	0	4.19e-05	0.00012177	0.000143328	0	-2	-2	0	0	1	1
Cre06.g278165_4532.1.p	Cre06.g278165_4532	FDR adjusted p-value < 0.05	0	0	0	0.000135459	0.000259609	0.000134922	0.000122954	0	0	0	0	0	0	0	0	0.000176663	4.1e-05	0	0	1	2	1	0	0	0
Cre06.g296100_4532.1.p	Cre06.g296100_4532	FDR adjusted p-value < 0.05	0	0	0	0	0	0	0	0	0	0	0	0	0.000900215	0.000614249	0.0011225	0	0	0	0.000878988	0	0	-1	0	-1	-1
Cre06.g302750_4532.2.p	Cre06.g302750_4532	FDR adjusted p-value < 0.05	0	0	0	0	0	0	0	0	0	0.000323685	0.000293525	0.000311575	0	0.000304249	0	0	0	0.000309595	0.000101416	-1	0	0	1	2	0
Cre06.g800703_4532.1.p	Cre06.g800703_4532	FDR adjusted p-value < 0.05	0	0	0	0	0	0	0	0	0	0.000555781	0.000503995	0.000534987	0	0	0	0	0	0.000531588	0	-1	0	0	1	1	0
Cre07.g313143_4532.1.p	Cre07.g313143_4532	FDR adjusted p-value < 0.05	0	0	0	0	0	0	0	0	0	0.00010375	9.41e-05	9.99e-05	0	0	0	0	0	9.925e-05	0	-1	0	0	1	1	0
Cre07.g321800_4532.1.p	Cre07.g321800_4532	FDR adjusted p-value < 0.05	0	0	0	0.0013158	0.00126088	0.00131059	0.000796225	0.00161251	0.000840416	0.00114217	0.00103574	0.000732956	0	0	0	0.00129575	0.00108305	0.000970289	0	0	0	1	0	1	1
Cre08.g358552_4532.1.p	Cre08.g358552_4532	FDR adjusted p-value < 0.05	0	0	0	0.000171363	0	0	0	0	0	0.00014875	0.000269781	0.000143185	0	0	0	5.7121e-05	0	0.000187239	0	-2	0	0	1	1	0
Cre09.g386743_4532.1.p	Cre09.g386743_4532	FDR adjusted p-value < 0.05	0	0	0	0	0	0	0	0	0	0.000309763	0.000280901	0.000298174	0	0	0	0	0	0.000296279	0	-1	0	0	1	1	0
Cre09.g386756_4532.2.p	Cre09.g386756_4532	FDR adjusted p-value < 0.05	0	0	0	0	0	0.000431165	0	0	0	0.000375756	0.000340745	0.000361698	0	0	0	0.000143722	0	0.0003594	0	-2	0	0	1	1	0
Cre09.g386986_4532.1.p	Cre09.g386986_4532	FDR adjusted p-value < 0.05	0	0	0	0	0	0	0	0	0	0	0	0	0.000311251	0.000318566	0.000332662	0	0	0	0.000320826	0	0	-1	0	-1	-1
Cre09.g392655_4532.4.p	Cre09.g392655_4532	FDR adjusted p-value < 0.05	0	0	0	0	0	0	0	0	0	5.9e-05	5.35e-05	5.68e-05	5.42e-05	5.55e-05	5.79e-05	0	0	5.64e-05	5.59e-05	-1	0	-1	1	0	-1
Cre09.g394621_4532.2.p	Cre09.g394621_4532	FDR adjusted p-value < 0.05	SAGA2	0	0	5.7e-05	5.46e-05	5.67e-05	5.17e-05	0.000104703	5.46e-05	9.89e-05	0.000134504	9.52e-05	0	0	0	5.61e-05	7.03e-05	0.000109535	0	0	0	1	0	1	1
Cre09.g400627_4532.2.p	Cre09.g400627_4532	FDR adjusted p-value < 0.05	0	0	0	0	0	0	0.000700555	0	0	0.000669953	0.000607529	0.000644887	0	0	0	0	0.000233518	0.00064079	0	-1	0	0	2	1	0
Cre09.g401108_4532.1.p	Cre09.g401108_4532	FDR adjusted p-value < 0.05	0	0	0	0.000128467	0.000123105	0.000127959	0.000116608	0.000118077	0	0	0	0	0	0	0	0.00012651	7.82e-05	0	0	1	0	1	-2	0	2
Cre09.g406416_4532.2.p	Cre09.g406416_4532	FDR adjusted p-value < 0.05	0	0	0	0.000148822	0.00014261	0.000148233	0.000135085	0.000136786	0.000142582	0	0.000234294	0.00012435	0	0	0	0.000146555	0.000138151	0.000119548	0	0	0	1	0	2	1
Cre10.g419950_4532.1.p	Cre10.g419950_4532	FDR adjusted p-value < 0.05	0	0	0	0.000172851	0.000165636	0.000172166	0	0	0	0.000150042	0.000272123	0.000288856	0.000137793	0.000141032	0.000147272	0.000170218	0	0.000237007	0.000142032	0	1	0	1	0	-1
Cre10.g421200_4532.1.p	Cre10.g421200_4532	FDR adjusted p-value < 0.05	0	0	0	0	0	0	0.00033847	0.000342734	0.000357256	0	0	0	0.000594524	0.000304249	0	0	0.000346153	0	0.000299591	0	-1	-2	-1	-2	0
Cre10.g437450_4532.1.p	Cre10.g437450_4532	FDR adjusted p-value < 0.05	0	0	0	0.000197153	0.000188923	0.000196372	0	0	0	0.000171137	0.000155191	0.000164734	0	0	0.000167978	0.000194149	0	0.000163687	5.6e-05	0	1	2	1	2	0
Cre10.g801119_4532.1.p	Cre10.g801119_4532	FDR adjusted p-value < 0.05	0	0	0	0	0	0	0.000868957	0.000879904	0.000917185	0.000831	0.00075357	0.000799908	0.000763163	0.0007811	0.000815662	0	0.000888682	0.000794826	0.000786642	-1	-1	-1	0	0	0
Cre12.g493900_4532.1.p	Cre12.g493900_4532	FDR adjusted p-value < 0.05	0	0	0	0	0	0	0	0	0	0.00042997	0.000389907	0.000413883	0.000394871	0.000404151	0.000422034	0	0	0.000411253	0.000407019	-1	0	-1	1	0	-1
Cre12.g499200_4532.2.p	Cre12.g499200_4532	FDR adjusted p-value < 0.05	0	0	0	0	0	0	0.000590664	0.000598105	0.000623446	0	0	0	0.000518751	0	0	0	0.000604072	0	0.000172917	0	-1	0	-1	0	2
Cre12.g507150_4532.2.p	Cre12.g507150_4532	FDR adjusted p-value < 0.05	0	0	0	0.000326433	0.000625615	0.000325141	0.0002963	0.000300033	0.000312745	0	0	0	0.000260226	0.000266342	0.000278128	0.00042573	0.000303026	0	0.000268232	1	0	0	-1	-1	0
Cre12.g508250_4532.1.p	Cre12.g508250_4532	FDR adjusted p-value < 0.05	0	0	0	0	0	0	0	3.55e-05	3.7e-05	3.35e-05	6.08e-05	6.45e-05	3.08e-05	3.15e-05	3.29e-05	0	2.42e-05	5.29e-05	3.17e-05	-1	0	-2	0	0	0
Cre12.g508500_4532.1.p	Cre12.g508500_4532	FDR adjusted p-value < 0.05	0	0	0	0.000185404	0	0	0	0	0	0.000321877	0.000437828	0.000464751	0.000147801	0.000302549	0.000315936	6.18e-05	0	0.000408152	0.000255429	-1	0	-2	1	0	-1
Cre12.g511100_4532.3.p	Cre12.g511100_4532	FDR adjusted p-value < 0.05	0	0	0	0	0	0	0	0.00022651	0.000236107	0.000213921	0.000193988	0.000205917	0.000196458	0.000201075	0.000209973	0	0.000154206	0.000204609	0.000202502	-1	-2	-1	0	0	0
Cre12.g522300_4532.2.p	Cre12.g522300_4532	FDR adjusted p-value < 0.05	0	0	0	0	0	0	0	0	0	0.000210107	0.00012702	0.000269661	6.43e-05	0	0	0	0	0.000202263	2.14e-05	-1	0	0	1	1	0
Cre12.g549150_4532.1.p	Cre12.g549150_4532	FDR adjusted p-value < 0.05	0	0	null-allele mutant was isolated (PMID 29743196)	0	0	0	0	0	0	0	6.65e-05	0	6.74e-05	6.9e-05	7.2e-05	0	0	2.22e-05	6.95e-05	0	0	-1	0	-2	-1
Cre12.g553100_4532.3.p	Cre12.g553100_4532	FDR adjusted p-value < 0.05	0	0	0	6.63e-05	0.000190559	0.000198072	0	0	0	5.75e-05	0.000104356	0.000110773	5.28e-05	0	5.65e-05	0.000151644	0	9.09e-05	3.64e-05	0	1	2	1	0	0
Cre12.g553678_4532.1.p	Cre12.g553678_4532	FDR adjusted p-value < 0.05	0	0	0	0.000524011	0.000502138	0.000521936	0	0	0	0.000454863	0.00041248	0.000437845	0.000417731	0.000855099	0.000446468	0.000516028	0	0.000435063	0.000573099	0	1	0	1	0	-1
Cre13.g588700_4532.4.p	Cre13.g588700_4532	FDR adjusted p-value < 0.05	0	0	0	0	0	0	0.00049115	0.000497337	0.000345606	0.000156565	0	0	0.000575138	0.000588655	0.000614702	0	0.000444698	5.22e-05	0.000592832	0	-1	-1	-1	-1	0
Cre13.g590650_4532.1.p	Cre13.g590650_4532	FDR adjusted p-value < 0.05	0	0	0	0	0	0.000179327	0	0	0	0.000156282	0.00028344	0.000150435	0.000143524	0.000146898	0.000153398	5.98e-05	0	0.000196719	0.00014794	-2	0	-2	1	0	-1
Cre13.g603850_4532.1.p	Cre13.g603850_4532	FDR adjusted p-value < 0.05	0	0	0	0	0	0	0	0	0	0.000251965	0.000228488	0.000242538	0.000231396	0.000236835	0	0	0	0.000240997	0.000156077	-1	0	-2	1	0	-2
Cre14.g616700_4532.1.p	Cre14.g616700_4532	FDR adjusted p-value < 0.05	0	0	0	0.000306345	0.000293558	0.000305132	0.000370755	0.000469282	0.000391332	8.86e-05	8.04e-05	0	0	0	0	0.000301678	0.000410456	5.63e-05	0	1	0	1	-1	2	1
Cre15.g801811_4532.3.p	Cre15.g801811_4532	FDR adjusted p-value < 0.05	0	0	0	0	0	0	0.000327433	0.000331558	0.000345606	0.00031313	0.000567908	0.000301415	0.000575138	0.000588655	0.000307351	0	0.000334866	0.000394151	0.000490381	-1	-1	-1	0	0	0
Cre16.g668350_4532.1.p	Cre16.g668350_4532	FDR adjusted p-value < 0.05	0	0	0	0.000268361	0.00025716	0.000267299	0	0	0	0.00116474	0.0014787	0.00156963	0.000213933	0.000218961	0	0.000264273	0	0.00140436	0.000144298	-2	1	0	1	1	-2
Cre16.g691450_4532.2.p	Cre16.g691450_4532	FDR adjusted p-value < 0.05	0	0	0	0.000146415	0.000140303	0.000145835	0	0	0.000140275	0.000254188	0.000345756	0.000367017	0.000233438	0.000238925	0.000124748	0.000144184	4.68e-05	0.00032232	0.000199037	0	2	0	1	0	-2
Cre16.g696000_4532.2.p	Cre16.g696000_4532	FDR adjusted p-value < 0.05	0	0	0	0.000400115	0.000319512	0.000398531	0.000423711	0.000367756	0.000447228	0.000289431	0.00020997	0.000222881	0.000159482	0.00016323	0.000170453	0.000372719	0.000412898	0.000240761	0.000164388	2	0	1	-2	0	1
Cre17.g697050_4532.1.p	Cre17.g697050_4532	FDR adjusted p-value < 0.05	0	0	0	0	0	0	0	0	0	0.000287123	0.00026037	0.00027638	0.000263684	0.000269882	0	0	0	0.000274624	0.000177855	-1	0	-2	1	0	-2
Cre17.g712900_4532.1.p	Cre17.g712900_4532	FDR adjusted p-value < 0.05	0	0	0	0	0	0	0	0	0	0	0.000389907	0.000413883	0.000394871	0.000404151	0.000422034	0	0	0.00026793	0.000407019	-2	0	-1	2	0	-1
Cre17.g736900_4532.1.p	Cre17.g736900_4532	FDR adjusted p-value < 0.05	0	0	0	0.000414842	0.000397526	0.0004132	0	0	0	0	0	0	0.000330704	0.000338477	0.000353454	0.000408523	0	0	0.000340878	1	1	0	0	-1	-1
Cre17.g744547_4532.1.p	Cre17.g744547_4532	FDR adjusted p-value < 0.05	0	0	0	0.000513206	0	0.000511175	0	0	0	0.000445484	0.000403976	0.000428817	0.000409118	0.000418734	0.000437262	0.00034146	0	0.000426092	0.000421705	0	2	0	1	0	-1
Cre17.g745297_4532.1.p	Cre17.g745297_4532	FDR adjusted p-value < 0.05	0	0	0	0.000242834	0.000232698	0.000241873	0	0	0.000232652	0	0	0	0	0	0	0.000239135	7.76e-05	0	0	1	2	1	0	0	0
Cre17.g802021_4532.1.p	Cre17.g802021_4532	FDR adjusted p-value < 0.05	0	0	0	0	0	0	0.000654866	0	0.000691212	0.000626261	0.000567908	0.00120566	0.000575138	0.000588655	0.000614702	0	0.000448693	0.000799943	0.000592832	-1	-2	-1	0	0	0
Cre19.g750847_4532.2.p	Cre19.g750847_4532	FDR adjusted p-value < 0.05	0	0	0	0.000494104	0.000710221	0.000492148	0.000448494	0.000454144	0.000236693	0.000643355	0.000777879	0.00123857	0.000393891	0.000201574	0.000210494	0.000565491	0.000379777	0.000886601	0.000268653	0	0	2	2	1	0
Cre04.g217921_4532.1.p	Cre04.g217921_4532	FDR adjusted p-value < 0.05	COPB1	Beta subunit of COP-I complex	Expressed Protein. Beta-COP. Subunit of COP-I complex involved in vesicle coat formation.	0.000103066	9.88e-05	0.000102658	9.36e-05	9.47e-05	9.87e-05	0	0	0	0	8.41e-05	0	0.000101508	9.57e-05	0	2.8e-05	1	0	2	-1	0	2
Cre06.g282200_4532.4.p	Cre06.g282200_4532	FDR adjusted p-value < 0.05	SNF7	Subunit of the ESCRT-III complex, SNF homolog	Expressed Protein. Similar to SNF7, a SNF7-domain protein, component of the ESCRT-III complex involved in the ubiquitin-mediated internalization into the multi-vesicular bodies (late endosomes)	0	0	0	0	0	0	0.000644955	0.00058486	0	0.000592306	0.000606227	0.000633051	0	0	0.000409938	0.000610528	-2	0	-1	2	0	-1
Cre13.g565850_4532.2.p	Cre13.g565850_4532	FDR adjusted p-value < 0.05	COPA1	Alpha subunit of COP-I complex	Expressed Protein. Alpha-COP. Subunit of COP-I complex involved in vesicle trafficking.	0	0	0	0	0	0	7.17e-05	6.5e-05	6.9e-05	0	0	0	0	0	6.86e-05	0	-1	0	0	1	1	0
Cre01.g007950_4532.2.p	Cre01.g007950_4532	FDR adjusted p-value < 0.05	CYP55B1	Cytochrome P450, CYP55 superfamily, CYP55A family	0	0.000248905	0.000238516	0.000495839	0.000677787	0.00045755	0.000715404	0	0.000195928	0	0.00079369	0.000609258	0.000636217	0.000327753	0.000616914	6.53e-05	0.000679722	2	0	0	-1	-1	0
Cre01.g010832_4532.1.p	Cre01.g010832_4532	FDR adjusted p-value < 0.05	0	0	0	0	0	0	0.000145761	0.000147597	0.00015385	0	0	0	0	0	0	0	0.000149069	0	0	0	-1	0	-1	0	1
Cre01.g030800_4532.2.p	Cre01.g030800_4532	FDR adjusted p-value < 0.05	CSN2	COP9 signalosome subunit	similar to COP9 signalosome, subunit CSN2	0	0	0	0	0	0	0	0.000279897	0.000297109	0.000283461	0.000290123	0.00030296	0	0	0.000192335	0.000292181	-2	0	-1	2	0	-1
Cre01.g038650_4532.1.p	Cre01.g038650_4532	FDR adjusted p-value < 0.05	SRS2	Serine/arginine-rich pre-mRNA splicing factor	Serine/arginine-rich pre-mRNA splicing factor protein of the SC35-like subfamily	0	0	0	0	0	0	0.000318908	0.000289193	0.000306976	0.000292874	0	0	0	0	0.000305026	9.76e-05	-1	0	0	1	2	0
Cre01.g041000_4532.1.p	Cre01.g041000_4532	FDR adjusted p-value < 0.05	0	0	0	0	0	0	0	0	0	0.000696967	0.000632026	0.000670891	0	0	0	0	0	0.000666628	0	-1	0	0	1	1	0
Cre01.g051500_4532.1.p	Cre01.g051500_4532	FDR adjusted p-value < 0.05	0	0	0	0.00170192	0.00163088	0.00169518	0.00154481	0.000782137	0.00163055	0.000738666	0.00066984	0.00071103	0.000678367	0.000694311	0.000725033	0.00167599	0.00131917	0.000706512	0.000699237	1	0	1	-1	0	1
Cre02.g087600_4532.1.p	Cre02.g087600_4532	FDR adjusted p-value < 0.05	0	SNF2-related DNA/RNA helicase	SNF2-related helicase. ChromoDB CHR342	0	0	0	0	0	0	7.44e-05	6.74e-05	7.16e-05	0.000136608	6.99e-05	7.3e-05	0	0	7.11e-05	9.32e-05	-1	0	-1	1	0	-1
Cre02.g097300_4532.1.p	Cre02.g097300_4532	FDR adjusted p-value < 0.05	0	0	0	0.000309199	0.000296293	0.000307975	0	0	0	0	0	0	0	0	0	0.000304489	0	0	0	1	1	1	0	0	0
Cre02.g109200_4532.1.p	Cre02.g109200_4532	FDR adjusted p-value < 0.05	OPR123	OctotricoPeptide Repeat protein 123	OctotricoPeptide (octotricoPeptide) Repeat (OPR) Protein	0	0.000242764	0.000252336	0	0	0	0.000219908	0.000199418	0.000211681	0.000201957	0.000206703	0.00021585	0.000165033	0	0.000210336	0.00020817	0	2	0	1	0	-1
Cre02.g111450_4532.1.p	Cre02.g111450_4532	FDR adjusted p-value < 0.05	TEF4	Rhodanese-like protein	Rhodanese-like protein, chloroplast location proposed# present in thylakoid-enriched fraction based on mass spectrometric peptide identification [PMID: 17078018]	0.000816082	0.00117303	0.000812852	0.00074075	0.000750082	0.000781863	0.000354197	0.000642388	0.000340945	0.000325283	0.000332928	0.000347659	0.000933987	0.000757565	0.000445843	0.00033529	1	0	1	-2	0	1
Cre02.g111700_4532.1.p	Cre02.g111700_4532	FDR adjusted p-value < 0.05	0	EF-hand Calcium binding protein	0	0.000939264	0.00135009	0.000935546	0.000852562	0.000431651	0.00089988	0	0	0	0.000748764	0.000766362	0.000400136	0.00107497	0.000728031	0	0.000638421	1	0	0	-1	-1	0
Cre02.g143050_4532.1.p	Cre02.g143050_4532	FDR adjusted p-value < 0.05	RPLP2	Acidic ribosomal protein P2	Cytosolic 80S ribosomal protein P2# Cytosolic 60S large ribosomal subunit protein P2	0.00365365	0.00262586	0.00363919	0.00414548	0.00503725	0.00437556	0.00475728	0.00431402	0.00381608	0.00509709	0.00521689	0.00544773	0.00330623	0.00451943	0.00429579	0.0052539	-2	-2	-1	0	0	0
Cre02.g144500_4532.2.p	Cre02.g144500_4532	FDR adjusted p-value < 0.05	0	0	0	0	0	0	0	0	0	0.000110658	0.000100347	0.000106518	0	0	0.000108616	0	0	0.000105841	3.62e-05	-1	0	0	1	2	0
Cre03.g144967_4532.1.p	Cre03.g144967_4532	FDR adjusted p-value < 0.05	0	Predicted AAA+ ATPase domain-containing protein	0	0.000641301	0.000614533	0.000638763	0.000582103	0.000736796	0.000768013	0.000556676	0.000378605	0.000267924	0.00076685	0.000654061	0.000683002	0.000631532	0.000695637	0.000401068	0.000701304	2	0	0	-1	-2	0
Cre03.g145227_4532.2.p	Cre03.g145227_4532	FDR adjusted p-value < 0.05	0	0	0	0	0	0	0.000160233	0	0	0	0	0	0.000140725	0.000144033	0.000150406	0	5.3411e-05	0	0.000145055	0	0	-1	0	-1	-2
Cre03.g156050_4532.1.p	Cre03.g156050_4532	FDR adjusted p-value < 0.05	RRF1	Putatuve chloroplast ribosome recycling factor	Responsible for release of ribosomes from transcripts upon termination of translation	0.00148048	0.00106401	0.00110596	0.000671907	0.000340186	0.000354599	0.00128512	0.000582686	0.000927775	0.000885156	0.000603973	0.000946047	0.00121682	0.000455564	0.000931859	0.000811725	0	1	0	2	0	0
Cre03.g157300_4532.1.p	Cre03.g157300_4532	FDR adjusted p-value < 0.05	CAF1	CCR4-associated factor	putative CAF1 (POP2), likely catalytic component of the CCR4-NOT core complex, which in the nucleus seems to be a general transcription factor, and in the cytoplasm the major mRNA deadenylase involved in mRNA turnover.	0.000331873	0.000318021	0.00033056	0	0.000305034	0	0	0	0	0.000264563	0.000541562	0.000282763	0.000326818	0.000101678	0	0.000362963	1	2	0	0	-1	-2
Cre03.g176100_4532.1.p	Cre03.g176100_4532	FDR adjusted p-value < 0.05	0	0	0	0	0	0	0	0	0	0.000340252	0.000308548	0.000327522	0.000312476	0.00031982	0.000333972	0	0	0.000325441	0.000322089	-1	0	-1	1	0	-1
Cre03.g179901_4532.1.p	Cre03.g179901_4532	FDR adjusted p-value < 0.05	MRPL116	mitochondrial ribosome protein mL116, Chlamydomonas-specific	an OctotricoPeptide Repeat (OPR) protein (Walz et al 2021)# stabilizes the 3' extremity and H28 of L2a fragment# interacts with H38 formed by the L3b/L4 duplex# interacts with mL117# moderate KD in amiRNA strain does not affect accumulation of rRNA fragments	0	0	0	0	0	0	0.000163064	0.000295741	0	0.000299506	0.000306545	0.000160055	0	0	0.000152935	0.000255369	-2	0	-1	2	0	-1
Cre03.g180800_4532.1.p	Cre03.g180800_4532	FDR adjusted p-value < 0.05	0	Histone deacetylase complex protein	Histone deacetylase complex, SIN3 component, ChromDB SNT3401	0	0	0	0	0	0	7.29e-05	6.61e-05	7.01e-05	0	0	0	0	0	6.97e-05	0	-1	0	0	1	1	0
Cre03.g182350_4532.1.p	Cre03.g182350_4532	FDR adjusted p-value < 0.05	0	0	0	0	0	0	0	0	0	0.0004155	0.000376785	0.000399954	0.000381582	0.00039055	0.000407831	0	0	0.000397413	0.000393321	-1	0	-1	1	0	-1
Cre03.g186000_4532.1.p	Cre03.g186000_4532	FDR adjusted p-value < 0.05	0	0	0	0	0	0	0.000268963	0.000272351	0.000283891	0.000257214	0	0.000247591	0	0	0	0	0.000275068	0.000168268	0	-2	-1	0	0	2	1
Cre03.g188400_4532.6.p	Cre03.g188400_4532	FDR adjusted p-value < 0.05	RBO2	Respiratory burst oxidase	putative NADPH oxidase homolog, related to plant respiratory burst oxidase# ferric reductase like transmembrane component# possible NADPH oxidase activity# possible cytochrome b-245 heavy chain	0	0	0	0	0	0	0	0	0	0.000142238	0.000145581	0.000152023	0	0	0	0.000146614	0	0	-1	0	-1	-1
Cre03.g188650_4532.1.p	Cre03.g188650_4532	FDR adjusted p-value < 0.05	PLAP2	Plastid lipid associated protein 2	PAP-fibrillin family protein	0.00044054	0.000422152	0.000438796	0	0	0	0	0	0	0.00035119	0	0	0.000433829	0	0	0.000117063	1	1	2	0	0	0
Cre03.g191150_4532.2.p	Cre03.g191150_4532	FDR adjusted p-value < 0.05	0	0	0	0	0	0	0	0	0	0.000171476	0.000155499	0.00016506	0.000157478	0.000161179	0	0	0	0.000164012	0.000106219	-1	0	-2	1	0	-2
Cre03.g194400_4532.1.p	Cre03.g194400_4532	FDR adjusted p-value < 0.05	EIF3I	Eukaryotic translation initiation factor 3, subunit I	putative Eukaryotic translation initiation factor 3 subunit 2 (eIF-3 beta) (eIF3 p36) (eIF3i) (TGF-beta receptor interacting protein 1)	0.00061458	0.000588928	0.000612147	0.000836774	0.000564877	0.000883215	0.000266741	0.000483773	0.000256761	0.000489932	0.000501447	0.000523635	0.000605218	0.000761622	0.000335758	0.000505005	2	0	0	-1	-2	2
Cre03.g200250_4532.1.p	Cre03.g200250_4532	FDR adjusted p-value < 0.05	0	Putative isocitrate lyase/malate synthase	0	0.000863254	0.000551482	0.000573225	0.000522379	0.00052896	0.000551371	0.00024978	0.000226507	0.00048087	0.00045878	0.000469563	0.00049034	0.000662654	0.000534237	0.000319052	0.000472894	1	0	0	-2	0	0
Cre03.g203850_4532.1.p	Cre03.g203850_4532	FDR adjusted p-value < 0.05	ATS1	ATP-sulfurylase	ATP-sulfurylase# catalyses the synthesis of adenosine-phosphosulphate (APS) from ATP and inorganic sulphate# Genbank entry U57088	0	0	0	0.000195609	0.000198074	0.000206466	0.000187065	0.00033927	0.000180066	0.000343589	0.000527496	0.000183612	0	0.00020005	0.000235467	0.000351566	-1	-1	-1	0	0	0
Cre04.g211800_4532.1.p	Cre04.g211800_4532	FDR adjusted p-value < 0.05	RPL23	Cytosolic 80S ribosomal protein L23	Cytosolic 60S large ribosomal subunit protein L23	0	0	0	0	0.000653643	0	0.000617314	0.000559795	0.000594218	0	0	0	0	0.000217881	0.000590442	0	-1	0	0	2	1	0
Cre04.g213985_4532.1.p	Cre04.g213985_4532	FDR adjusted p-value < 0.05	0	0	0	0	0	0	0.000796225	0.000403128	0.000420208	0	0.000345248	0.000366478	0.000699286	0.000715721	0.000373696	0	0.000539854	0.000237242	0.000596234	-2	-1	-1	0	0	0
Cre04.g215600_4532.2.p	Cre04.g215600_4532	FDR adjusted p-value < 0.05	0	0	0	0.000360732	0.000345675	0.000359304	0.000327433	0.000331558	0.000345606	0.00031313	0.000283954	0.000301415	0	0	0	0.000355237	0.000334866	0.0002995	0	0	0	1	0	1	1
Cre04.g223850_4532.2.p	Cre04.g223850_4532	FDR adjusted p-value < 0.05	0	Cytoplasmic DExD/H-box RNA helicase	Cytoplasmic DExD/H-box helicase, stimulates mRNA 5'-decapping. Homologue of S. cerevisiae Dhh1. Might be involved in the translational control of some specific mRNAs.	0	0	0	0	0	0	0.00023874	0.000216495	0.000229808	0.000219251	0	0	0	0	0.000228348	7.31e-05	-1	0	0	1	2	0
Cre04.g226550_4532.1.p	Cre04.g226550_4532	FDR adjusted p-value < 0.05	ARS11	Arylsulfatase	0	0	0	0	0	0	0	0	0	0	0.000302935	0.000206703	0.000323774	0	0	0	0.000277804	0	0	-1	0	-1	-1
Cre04.g226950_4532.1.p	Cre04.g226950_4532	FDR adjusted p-value < 0.05	0	0	0	0	0	0	0	0	0.000308697	0.000279689	0.000253629	0.000269225	0.000256858	0.000262894	0.000274527	0	0.000102899	0.000267514	0.00026476	-1	0	-1	2	0	-2
Cre05.g242000_4532.1.p	Cre05.g242000_4532	FDR adjusted p-value < 0.05	CHLD1	Magnesium chelatase subunit D, chloroplast precursor	Magnesium-chelatase subunit chlD, chloroplast precursor (Mg-protoporphyrin IX chelatase) (Mg-chelatase subunit D)# orthologous to the bacterial magnesium chelatase subunits BchD, and other plant magnesium chelatase subunits ChlD# [PMID: 9359397]# forms an ATP dependent complex with the ChlI subunit (probably a double hexameric ring complex) before acting on the protoporphyrin which is bound to th…	0.000389421	0.000248778	0.000258586	0.000471299	0.000477236	0.000497456	0.000450712	0.000715253	0.000650773	0.000517399	0.000529559	0.000552991	0.000298928	0.000481997	0.000605579	0.000533316	-1	-2	-2	0	0	0
Cre05.g244800_4532.3.p	Cre05.g244800_4532	FDR adjusted p-value < 0.05	0	Protein with predicted nucleoside-diphosphate-sugar epimerase activity	Similar to complex I intermediate-associated protein 3# see NUOAF1. Also resembles NmrA negative transcriptional regulator protein family	0.000188208	0.000180352	0.000187463	0	0	0	0	0	0	0	0	0	0.000185341	0	0	0	1	1	1	0	0	0
Cre05.g247851_4532.1.p	Cre05.g247851_4532	FDR adjusted p-value < 0.05	0	Cysteine endopeptidase	Cysteine endopeptidases (EC 3.4.22), C1A family (papain-type)# similar to higher plant senescence-associated proteases# contains N-terminal cathepsin propeptide inhibitor domain (I29) and C-terminal granulin (Cys-rich) domain	0	0	0	0	0	0	0.000173542	0.000157372	0.000167049	0	0	0	0	0	0.000165988	0	-1	0	0	1	1	0
Cre05.g248600_4532.1.p	Cre05.g248600_4532	FDR adjusted p-value < 0.05	PCC1	Plastid copper chaperone 1	Putative role as chaperone for delivery of copper to plastocyanin. Similarity to other Cu chaperones# Has a common copper MxCxxC motif# Target of CRR1	0	0	0	0	0	0	0.000732407	0	0.000705004	0.000672618	0.000688427	0.000718889	0	0	0.000479137	0.000693311	-2	0	-1	2	0	-1
Cre06.g258850_4532.1.p	Cre06.g258850_4532	FDR adjusted p-value < 0.05	EZY7	Early zygote expressed protein	Early zygote expressed protein with homology to the stage V sporulation protein S in B. subtillis [PMID: 18487630]. Note that sequence of accession AB267734 differs from genomic sequence here, and may be due to strain differences	0	0	0	0	0	0	0.000400111	0.00036283	0.000385141	0	0.000376085	0.000392726	0	0	0.000382694	0.00025627	-1	0	-2	1	0	-2
Cre06.g271700_4532.1.p	Cre06.g271700_4532	FDR adjusted p-value < 0.05	0	Metallopeptidase M20 family protein	0	0.000179068	0	0	0	0	0	0.000155439	0.000563822	0.000299246	0	0	0	5.97e-05	0	0.000339502	0	-2	0	0	1	1	0
Cre06.g273450_4532.2.p	Cre06.g273450_4532	FDR adjusted p-value < 0.05	POB11	Proteome of basal body 11	Found in basal body proteome# Null allele mutant was isolated#	0	0	0	0	0	0	0.000274362	0.000497595	0.000528193	0.00050393	0.000257887	0.000269298	0	0	0.000433383	0.000343705	-1	0	-1	1	0	-1
Cre06.g306350_4532.2.p	Cre06.g306350_4532	FDR adjusted p-value < 0.05	FDX3	Apoferredoxin	Fe2S2 containing redox protein, predicted chloroplast localization# PMID 28620699: Ferredoxin with 2Fe-2S iron-sulfur cluster binding domain	0.00061458	0.000588928	0.000612147	0	0	0	0.000533481	0.000483773	0.000513521	0.000489932	0.000501447	0.000523635	0.000605218	0	0.000510258	0.000505005	0	1	0	1	0	-1
Cre06.g306800_4532.1.p	Cre06.g306800_4532	FDR adjusted p-value < 0.05	CGL126	protein tyrosine kinase	Conserved in the Green Lineage	0.00031607	0.000302877	0.000314819	0	0.000290508	0.000302817	0	0	0	0.00050393	0.000257887	0.000269298	0.000311255	0.000197775	0	0.000343705	1	0	0	-2	-1	0
Cre06.g800656_4532.7.p	Cre06.g800656_4532	FDR adjusted p-value < 0.05	0	0	0	0.000272027	0.000521346	0.000270951	0	0	0.000260621	0.000472262	0.000642388	0.000681889	0.000216855	0.000221952	0.000231773	0.000354775	8.69e-05	0.000598846	0.000223527	0	2	0	1	0	-2
Cre07.g314550_4532.1.p	Cre07.g314550_4532	FDR adjusted p-value < 0.05	0	tRNA (guanine-N7)-methyltransferase	Methyltransferase, catalyzes the transfer of a methyl group from S-adenosylmethionine to the N7 of guanines at position 46 of tRNAs# homologue of S. cerevisiae TRM8	0	0	0	0.000616871	0.000312321	0	0.000294962	0.000267479	0.000283926	0.000541768	0.00027725	0.000289518	0	0.000309731	0.000282122	0.000369512	-1	-2	-1	0	0	0
Cre07.g344550_4532.2.p	Cre07.g344550_4532	FDR adjusted p-value < 0.05	0	0	0	0.00159299	0.0015265	0.00158669	0.00216892	0.00201322	0.00190774	0.00172848	0.00141068	0.00149743	0.00174612	0.00146222	0.00186624	0.00156873	0.00202996	0.00154553	0.00169152	0	-2	0	-1	0	2
Cre07.g352450_4532.1.p	Cre07.g352450_4532	FDR adjusted p-value < 0.05	0	Short-chain dehydrogenase/reductase	Possible retinol/17-beta hydroxysteroid dehydrogenase	0.000304471	0.000291762	0.000303266	0.000276366	0.000279847	0.000291704	0	0	0	0.000242719	0	0.000259416	0.000299833	0.000282639	0	0.000167378	1	0	0	-1	-2	0
Cre08.g361850_4532.1.p	Cre08.g361850_4532	FDR adjusted p-value < 0.05	0	0	0	0.000816082	0.000782019	0.000406426	0.000370375	0.000375041	0.000390931	0	0	0.000340945	0.000650565	0.000332928	0.000347659	0.000668176	0.000378782	0.000113648	0.000443717	1	0	0	-2	-2	0
Cre08.g365632_4532.1.p	Cre08.g365632_4532	FDR adjusted p-value < 0.05	0	Phosphoprotein phosphatase 2C-related	0	0	0	0	0	0	0.000279728	0.000506885	0.000459656	0.000487921	0	0	0	0	9.32e-05	0.000484821	0	-1	0	0	2	1	0
Cre08.g381450_4532.1.p	Cre08.g381450_4532	FDR adjusted p-value < 0.05	OPR35	OctotricoPeptide Repeat protein 35	OctotricoPeptide (octotricoPeptide) Repeat (OPR) Protein# two alternative transcripts starting with either MEIVASRawrs.. or by MPASLKHWawrs..	0.000187853	0.000180012	0.000187109	0	0	0	0.000163064	0.00014787	0	0	0	0	0.000184991	0	0.000103645	0	0	1	1	2	2	0
Cre08.g382800_4532.3.p	Cre08.g382800_4532	FDR adjusted p-value < 0.05	CDPK13	Calcium/calmodulin-dependent protein kinase	Identified as CrCDPK13 in [PMID: 23936117]#	0	0.000190813	0.000396672	0.000361486	0.00018302	0.000190774	0	0	0	0	0	0	0.000195828	0.000245093	0	0	2	0	2	-1	0	1
Cre09.g387171_4532.1.p	Cre09.g387171_4532	FDR adjusted p-value < 0.05	RHM1	nucleotide-rhamnose synthase/epimerase-reductase, dTDP-4-dehydrorhamnose reductase / dTDP-6-deoxy-L-mannose dehydrogenase	ts-lethal mutant has fragile cell membrane when poked with a needle at restrictive temperature (PMID 29743196)	0.000284463	0.000272589	0.000566674	0	0	0	0	0	0.000237687	0.000453537	0.000232098	0.000484737	0.000374575	0	7.9229e-05	0.000390124	2	1	0	0	-2	-1
Cre09.g388200_4532.1.p	Cre09.g388200_4532	FDR adjusted p-value < 0.05	RPL10	Cytosolic 80S ribosomal protein L10	Cytosolic 60S large ribosomal subunit protein L10	0.000432878	0	0.000431165	0.00039292	0.00039787	0.000414727	0	0	0	0.000345083	0.000353193	0.000368821	0.000288014	0.000401839	0	0.000355699	2	0	0	-1	-1	0
Cre09.g392692_4532.1.p	Cre09.g392692_4532	FDR adjusted p-value < 0.05	MAGOH1	Mago nashi component of the Exon Junction Complex	null-allele mutant was isolated (PMID 29743196)	0	0	0	0	0.000618311	0	0.000583946	0.000529536	0.00112419	0.00107255	0.00109776	0.000573168	0	0.000206104	0.000745892	0.000914495	-1	0	-1	2	0	-2
Cre09.g393765_4532.1.p	Cre09.g393765_4532	FDR adjusted p-value < 0.05	0	Predicted protein with LysM domain	similar to Volvox carteri clone A chitinase [PMID: 9596636, Genbank entry AF058716]# contains two LysM-domains which are found in a variety of enzymes involved in bacterial cell wall degradation# the domain may have a general peptidoglycan binding function	0.00147864	0.00141693	0.00147279	0.000894768	0.00090604	0.000944428	0.00128352	0.00116393	0.0012355	0.000785831	0.00120645	0.00083989	0.00145612	0.000915079	0.00122765	0.000944057	0	1	1	0	2	0
Cre09.g399250_4532.1.p	Cre09.g399250_4532	FDR adjusted p-value < 0.05	0	Ketoacid isomerase-like protein	Related to a series of bacterial genes among which is a putative Ketosteroid isomerase-related protein of Ralstonia# however, it is impossible to find a similarity with the well-characterized delta5-3-ketosteroid isomerase of Pseudomonas putida or Comamonas testosteroni, so this may be a case of erroneous annotation in Ralstonia that spread into COG# is probably targeted to the thylakoid lumen (b…	0.000961952	0.0009218	0.000958144	0	0	0	0	0	0	0	0	0	0.000947299	0	0	0	1	1	1	0	0	0
Cre09.g407600_4532.1.p	Cre09.g407600_4532	FDR adjusted p-value < 0.05	(TENA-E)	Conserved TenA familiy member	Belongs to TenA family, with homology to Neurospora THI-4 protein involved in the condensation of pyrimidine and thiazole precursors (PMID: 8662211)	0.000423668	0	0	0	0	0	0.000735523	0.000333495	0.000708004	0.00033774	0.000345678	0.000360974	0.000141223	0	0.000592341	0.000348131	-2	0	-2	1	0	-1
Cre09.g416850_4532.1.p	Cre09.g416850_4532	FDR adjusted p-value < 0.05	POB32	Proteome of basal body 32 | RBMP2	Found in basal body proteome#	0.000176737	0.000112907	0.000176038	0.000106949	0.000108296	0.000112884	0.000409108	0.000324615	0.000344576	0.000234819	0.000144203	0.000200778	0.000155227	0.000109376	0.000359433	0.000193267	-2	0	0	1	2	0
Cre10.g439700_4532.3.p	Cre10.g439700_4532	FDR adjusted p-value < 0.05	CGL28	conserved expressed putative RNA binding protein	Conserved in the Green Lineage	0	0	0	0	0	0	0.000416501	0.000377693	0.000200459	0	0	0	0	0	0.000331551	0	-1	0	0	1	1	0
Cre10.g450879_4532.1.p	Cre10.g450879_4532	FDR adjusted p-value < 0.05	0	0	0	0	0	0	0	0	0	0.000176016	0.000159616	0.000169431	0	0	0	0	0	0.000168354	0	-1	0	0	1	1	0
Cre10.g461250_4532.2.p	Cre10.g461250_4532	FDR adjusted p-value < 0.05	0	0	ts-lethal mutant block at S/M (PMID 29743196)	0	0	0	0	0	0	0.000128416	0	0	0.000117933	0.000120705	0.000126046	0	0	4.28e-05	0.000121561	0	0	-1	0	-2	-1
Cre10.g461350_4532.2.p	Cre10.g461350_4532	FDR adjusted p-value < 0.05	BUG23	Basal-body proteins with upregulated genes 23	Found in basal body proteome as BUG23# Transcript upregulated during flagellar regeneration#	0	0	0	0	0	0	0.000242764	0.000220144	0.000233681	0.000222947	0.000228186	0	0	0	0.000232196	0.000150378	-1	0	-2	1	0	-2
Cre11.g467630_4532.2.p	Cre11.g467630_4532	FDR adjusted p-value < 0.05	0	putative amidase	0	0	0	0	0.000188274	0.000190646	0.000397447	0	0	0	0	0	0	0	0.000258789	0	0	0	-1	0	-1	0	1
Cre11.g467723_4532.1.p	Cre11.g467723_4532	FDR adjusted p-value < 0.05	KAS1	3-ketoacyl-ACP-synthase	3-ketoacyl-CoA-synthase component of plastidic multimeric fatty acid synthase (FAS) complex	0.0010965	0.000840584	0.00109216	0.000796225	0.000806256	0.000630312	0.000571083	0.000345248	0.000732956	0.000524465	0.000357861	0.000373696	0.00100975	0.000744264	0.000549762	0.000418674	2	0	1	0	0	2
Cre11.g478156_4532.1.p	Cre11.g478156_4532	FDR adjusted p-value < 0.05	AP1B1	Beta1-Adaptin	Expressed protein. Beta1-Adaptin, clathrin adaptor complex subunit, putative member of AP-1 complex#	0	0	0	9.36e-05	9.47e-05	0	8.95e-05	8.11e-05	8.61e-05	8.22e-05	8.41e-05	8.78e-05	0	6.28e-05	8.56e-05	8.47e-05	-1	-2	-1	0	0	0
Cre11.g480950_4532.2.p	Cre11.g480950_4532	FDR adjusted p-value < 0.05	0	High mobility group protein	High mobility group proteins, non-histone components of chromatin. ChromoDB HMGB346	0	0	0	0	0	0	0.000872969	0.000791629	0.000840308	0	0	0	0	0	0.000834969	0	-1	0	0	1	1	0
Cre12.g492650_4532.1.p	Cre12.g492650_4532	FDR adjusted p-value < 0.05	FAS2	Fasciclin-like protein 2	similar to periostin/fasciclin/TGFbeta-induced protein# contains 4 FAS1 (BIgH3) domains, involved in cell recognition# probably extracellular, GPI-anchored (by homology)	0.000150852	0.000144555	0.000150254	0	0	0.000144526	0.000392836	0.000356233	0.000252092	0	0	0	0.000148554	4.82e-05	0.00033372	0	0	2	1	1	1	0
Cre12.g492700_4532.2.p	Cre12.g492700_4532	FDR adjusted p-value < 0.05	FAS1	Fasciclin-like protein 1	similar to fasciclin/TGFbeta-induced protein/Volvox CAM (algal-CAM) [PMID: 7925267]# contains 3 FAS1 (BIgH3) domains, involved in cell recognition# probably extracellular, GPI-anchored (by homology)	0.000191834	0.000183827	0.000191075	0	0.00017632	0	0.00016652	0.000151004	0.00016029	0	0	0	0.000188912	5.88e-05	0.000159271	0	0	2	1	2	1	0
Cre12.g502250_4532.1.p	Cre12.g502250_4532	FDR adjusted p-value < 0.05	PLAP4	Plastid lipid associated protein 4	PAP-fibrillin family protein	0	0	0	0	0	0.00025036	0	0	0	0.000208318	0.000213214	0.000222648	0	8.35e-05	0	0.000214727	0	0	-1	0	-1	-2
Cre12.g505850_4532.1.p	Cre12.g505850_4532	FDR adjusted p-value < 0.05	CPN23	Chaperonin 23	Co-chaperonin assisting the CPN60 chaperonin in protein folding# homologous to bacterial GroES# contains two cpn10 domains# located in the chloroplast, where two Cpn20 form with Cpn10 and Cpn23 a tetramer with seven cpn10 domains# heptamers of Cpn10-like co-chaperonins bind to one of the two Cpn60 heptameric rings and trigger ATP hydrolysis# also found in association with the ClpPR complex#	0.00209164	0.00160347	0.00166669	0.00227827	0.00230698	0.00240472	0.00181563	0.00164646	0.00104862	0.00166741	0.0017066	0.00213854	0.00178726	0.00232999	0.00150357	0.00183752	0	0	0	-1	0	0
Cre12.g512300_4532.1.p	Cre12.g512300_4532	FDR adjusted p-value < 0.05	0	0	0	9.09e-05	8.71e-05	9.06e-05	0	0	0	0	0	0	7.25e-05	0	0	8.95e-05	0	0	2.42e-05	1	1	2	0	0	0
Cre12.g514200_4532.6.p	Cre12.g514200_4532	FDR adjusted p-value < 0.05	0	0	0	0.00100568	0.000803083	0.000834746	0.000760703	0.000616229	0.000642338	0.00029099	0.000527753	0.000560205	0.000534471	0.000547033	0.000428429	0.000881169	0.00067309	0.000459649	0.000503311	1	0	2	-2	0	0
Cre12.g519350_4532.1.p	Cre12.g519350_4532	FDR adjusted p-value < 0.05	PHB2	Prohibitin	0	0.000636179	0.000609625	0.000633661	0	0	0.000304752	0.000828345	0.00125194	0.000531568	0.0010143	0.000778604	0.000813056	0.000626488	0.000101584	0.000870617	0.000868653	0	1	0	1	0	-1
Cre12.g522450_4532.2.p	Cre12.g522450_4532	FDR adjusted p-value < 0.05	SEC31	COP-II coat subunit	Expressed Protein. Component of COP-II vesicle coat complex involved in ER-to-Golgi transport. Part of Sec13/31 sub-complex.	8.35e-05	0	0	0	0	0	7.24e-05	6.57e-05	6.97e-05	0	0	0	2.78e-05	0	6.93e-05	0	-2	0	0	2	1	0
Cre12.g531450_4532.2.p	Cre12.g531450_4532	FDR adjusted p-value < 0.05	0	Hydroxyproline O-arabinosyl transferase 3	Shares a common domain with HPAT1 and HPAT2#	0	0	0	0	0	0	0	0.000191617	0.0002034	0.000194056	0.000397234	0.000207406	0	0	0.000131672	0.000266232	-2	0	-1	2	0	-1
Cre12.g552550_4532.1.p	Cre12.g552550_4532	FDR adjusted p-value < 0.05	0	0	0	0	0	0	0.000302246	0.000306054	0.000319021	0.000289043	0	0	0.000265448	0.000271687	0.000283709	0	0.000309107	9.63e-05	0.000273615	0	-1	-1	-2	-2	0
Cre12.g553050_4532.1.p	Cre12.g553050_4532	FDR adjusted p-value < 0.05	NUP53	Nucleoporin 53	53 kDa Nuclear Pore Complex Protein	0	0	0	0	0.000341455	0.000355923	0	0	0	0.000296153	0.000303113	0.000316526	0	0.000232459	0	0.000305264	0	-2	-1	-2	-1	0
Cre12.g555450_4532.1.p	Cre12.g555450_4532	FDR adjusted p-value < 0.05	0	inositol-tetrakisphosphate 5-kinase	converts 1,3,4,6-InsP4 to 1,3,4,5,6-InsP5# Similar to Inositol Hexaphosphate Kinase H	0	0	0	0	0	0	0	0	0	0.000274633	0.000281088	0.000293526	0	0	0	0.000283082	0	0	-1	0	-1	-1
Cre12.g556250_4532.1.p	Cre12.g556250_4532	FDR adjusted p-value < 0.05	0	Septin-like protein	Homolog of septin molecules used in cytokinesis	0	0	0	0	0.00019025	0	0	0	0	0.000330017	0.000168886	0.000176359	0	6.34e-05	0	0.000225087	0	0	-1	0	-1	-2
Cre13.g569350_4532.1.p	Cre13.g569350_4532	FDR adjusted p-value < 0.05	0	NAD dependent epimerase/dehydratase	NAD dependent epimerase/dehydratase with posible flavanone 4-reductase activity	0	0	0	0	0.000249346	0	0	0	0	0.000216264	0.000221347	0.000231141	0	8.31e-05	0	0.000222917	0	0	-1	0	-1	-2
Cre13.g577500_4532.1.p	Cre13.g577500_4532	FDR adjusted p-value < 0.05	VTI1	Endosomal Qb-SNARE, Vti1-family (Qb.III.b)	Expressed Protein. Similar to VTI1, Qb-SNAREs involved in Golgi/Endosomal traffic.	0	0	0	0	0	0	0.000387551	0	0.000373051	0.000355915	0.00036428	0.000380399	0	0	0.000253534	0.000366865	-2	0	-1	2	0	-1
Cre13.g590300_4532.1.p	Cre13.g590300_4532	FDR adjusted p-value < 0.05	CMPK1	Uridine kinase	ATP binding / adenylate cyclase/ kinase/ uridine kinase - cd228, UMPK_like, Uridine monophosphate kinase_like (UMPK_like) is a family of proteins highly similar to the uridine monophosphate kinase (UMPK, EC 2.7.1.48)	0	0	0	0.000120175	0.000121689	0.000126845	0.000114925	0.000104217	0.000221251	0.000211088	0.000108024	0.000112804	0	0.000122903	0.000146798	0.000143972	-1	-1	-1	0	0	0
Cre13.g602850_4532.1.p	Cre13.g602850_4532	FDR adjusted p-value < 0.05	SRS8	Serine/arginine-rich pre-mRNA splicing factor	Serine/arginine-rich pre-mRNA splicing factor protein	0	0	0	0	0	0	0.000379052	0.000343734	0.00036487	0.00034811	0.000356291	0.000372057	0	0	0.000362552	0.000358819	-1	0	-1	1	0	-1
Cre13.g604650_4532.1.p	Cre13.g604650_4532	FDR adjusted p-value < 0.05	0	0	0	0.00128633	0.00123264	0.00153749	0.00186815	0.00141876	0.00123239	0.000893271	0.00101255	0.00107481	0.000820351	0.000839632	0.000438392	0.00135215	0.00150643	0.000993544	0.000699458	0	0	1	-2	0	1
Cre13.g608000_4532.1.p	Cre13.g608000_4532	FDR adjusted p-value < 0.05	CPLD52	Conserved in the Plant Lineage and Diatoms	0	0.000524011	0.000251069	0.000521936	0.00047564	0.000722448	0.000502038	0	0	0	0	0.000427549	0.000223234	0.000432339	0.000566709	0	0.000216928	1	0	0	-1	-2	0
Cre14.g610501_4532.1.p	Cre14.g610501_4532	FDR adjusted p-value < 0.05	RAA14	Short-chain dehydrogenase/reductase found in psaA trans-splicing complex	Necessary for trans-splicing of psaA mRNA# Putative 3-oxoacyl-[acyl-carrier-protein] reductase-related# Component of psaA trans-splicing sub complex I	0	0	0.000258924	0	0	0	0.00022565	0.000204625	0.000217207	0	0	0	8.6308e-05	0	0.000215827	0	-2	0	0	1	1	0
Cre14.g625450_4532.2.p	Cre14.g625450_4532	FDR adjusted p-value < 0.05	VTE3	MPBQ/MSBQ methyltransferase, chloroplastic	MPBQ/MSBQ methyltransferase (plant VTE3 type), chloroplast precursor (tocopherol methyltransferase) (vitamin E methyltransferase)	0	0	0	0	0	0	0	0	0.000343762	0.000327971	0.000335679	0.000350533	0	0	0.000114587	0.000338061	0	0	-1	0	-2	-1
Cre14.g801644_4532.2.p	Cre14.g801644_4532	FDR adjusted p-value < 0.05	0	0	0	0	0	0	0.000209679	0.00021232	0.000221316	0	0	0	0	0	0.000196819	0	0.000214438	0	6.56e-05	0	-1	0	-1	0	2
Cre16.g652100_4532.1.p	Cre16.g652100_4532	FDR adjusted p-value < 0.05	MAP2	Methionine aminopeptidase	Involved in N-terminal maturation of proteins# Cleaves N-terminal methionine# belongs to the MAP2-type of methionine aminopeptidase, found in archae and eukaryotes, characterized by a poly-lysine stretch in N-terminal domain# probably cytosolic (PMID: 11060042)	0	0	0	0	0	0	0	0.000153669	0.000163119	0.000155625	0.000159283	0.000166331	0	0	0.000105596	0.000160413	-2	0	-1	2	0	-1
Cre16.g654300_4532.4.p	Cre16.g654300_4532	FDR adjusted p-value < 0.05	RSP23	Radial Spoke Protein 23	RSP23, a spoke specific nucleotide diphosphate kinase [PMID: 16507594# PMID: 15194815# GI:42412387]	0	0	0	0	0	0	0.00016814	0.000152473	0.000161849	0	0	0	0	0	0.000160821	0	-1	0	0	1	1	0
Cre16.g655600_4532.1.p	Cre16.g655600_4532	FDR adjusted p-value < 0.05	0	0	0	0.000203603	0.000195105	0.000202797	0	0	0	0	0.000160268	0.000170124	0	0	0	0.000200502	0	0.000110131	0	0	1	1	2	2	0
Cre16.g657200_4532.1.p	Cre16.g657200_4532	FDR adjusted p-value < 0.05	GOX17	Glyoxal oxidase 17	The substrate of this oxidase is unsure, as the similarity is to both glyoxal oxidases and galactose oxidases, found in fungi, bacteria, animals and plants (both use the same Tyr radical / metal mechanism)# the plant homologues are secreted, but the fate of the Chlamydomonas isoforms is uncertain# belongs to a family of 20 genes more related to each other than to their higher plant homologues, co…	0	0	0	0	0	0.000170031	0	0	0	0.000424433	0.000289606	0.00030242	0	5.6677e-05	0	0.00033882	0	0	-1	0	-1	-1
Cre16.g657250_4532.1.p	Cre16.g657250_4532	FDR adjusted p-value < 0.05	GOX19	Glyoxal oxidase 19	The substrate of this oxidase is unsure, as the similarity is to both glyoxal oxidases and galactose oxidases, found in fungi, bacteria, animals and plants (both use the same Tyr radical / metal mechanism)# the plant homologues are secreted, but the fate of the Chlamydomonas isoforms is uncertain# belongs to a family of 20 genes more related to each other than to their higher plant homologues, co…	0	0	0	0.000321607	0.000162829	0.000339456	0	0	0	0.000282452	0.000433635	0.000301882	0	0.000274631	0	0.000339323	0	-1	-1	-1	-1	0
Cre16.g659850_4532.1.p	Cre16.g659850_4532	FDR adjusted p-value < 0.05	CGL37	conserved protein related to shikimate kinase	Conserved in the Green Lineage	0.000308242	0.000295376	0.000307021	0.000279788	0.000566626	0.000295317	0.000535133	0.000242636	0.000257556	0	0	0	0.000303546	0.000380577	0.000345108	0	0	0	1	0	1	1
Cre16.g662750_4532.1.p	Cre16.g662750_4532	FDR adjusted p-value < 0.05	THB11	Truncated hemoglobin	oxygen-binding heme protein belonging to group I of truncated 2-on2 hemoglobins (trHbs)# homologs are found in bacteria, plants and unicellular eukaryotes (Paramecium, Tetrahymena)# there are several pairs of related and linked genes in this family, this one is not far from THB12 on Chr_16# may carry out NO dioxygenation in the presence of nitrate reductase acting as an electron donnor	0	0	0	0.000228789	0.000231671	0.000241487	0	0	0	0	0	0	0	0.000233982	0	0	0	-1	0	-1	0	1
Cre16.g665364_4532.1.p	Cre16.g665364_4532	FDR adjusted p-value < 0.05	GDAK1	Gliding Associated Kinase 1	Unique calcium-calmodulin dependent protein kinase# an insertional mutant obtained by Keith Kozminski (available from Chlamydomonas Resource Center as CC-3847 gli-7) is defective in gliding motility# GenBank AAQ23078# Contains 2 phosphopeptides [PMID: 30040123]#	0	0	0	0	0	0	0.000185858	0.00016854	0.000178904	0	0	0	0	0	0.000177767	0	-1	0	0	1	1	0
Cre16.g671000_4532.2.p	Cre16.g671000_4532	FDR adjusted p-value < 0.05	NDA5	Type-II NADH dehydrogenase	NADH:quinone reductase (non-electrogenic)	0	0	0	0	0	0	0.000143561	0.00026037	0.00027638	0	0	0.000140912	0	0	0.00022677	4.7e-05	-1	0	0	1	2	0
Cre16.g672300_4532.1.p	Cre16.g672300_4532	FDR adjusted p-value < 0.05	0	High mobility group protein	High mobility group protein, non-histone component of chromatin. ChromoDB HMGB345	0	0	0	0	0	0	0.000419534	0.000380443	0.000403837	0.000385286	0.000788683	0.000823581	0	0	0.000401271	0.00066585	-1	0	-1	1	0	-1
Cre16.g675550_4532.2.p	Cre16.g675550_4532	FDR adjusted p-value < 0.05	FKB16B	Peptidyl-prolyl cis-trans isomerase, FKBP-type	FKBP-type peptidyl-prolyl cis-trans isomerase (EC 5.2.1.8) (PPiase) (Rotamase) (Immunophilin), orthologous to At5g45680# isoform a of gene FKB16-2, probably directed to thylakoid lumen (TP length 26, RR motif)# other splicing isoforms possibly directed to stroma or mitochondrion# linked to FKB16-5	0.000655013	0.000627673	0.00065242	0	0	0	0.000568579	0.000515601	0.00109461	0	0.000534437	0.000558085	0.000645035	0	0.000726264	0.000364174	0	1	0	1	0	-2
Cre16.g676450_4532.1.p	Cre16.g676450_4532	FDR adjusted p-value < 0.05	CPLD39	Conserved in the Plant Lineage and Diatoms	0	0.000406376	0	0	0	0	0	0.000352751	0.000319883	0.000339553	0	0	0	0.000135459	0	0.000337396	0	-2	0	0	1	1	0
Cre16.g682300_4532.1.p	Cre16.g682300_4532	FDR adjusted p-value < 0.05	RPS26	Cytosolic 80S ribosomal protein S26	Cytosolic 40S small ribosomal subunit protein S26	0	0	0	0.000806889	0.000817054	0.000851672	0	0	0	0	0.000725307	0.000757401	0	0.000825205	0	0.000494236	0	-1	-2	-1	-2	0
Cre16.g683550_4532.2.p	Cre16.g683550_4532	FDR adjusted p-value < 0.05	0	0	0	6.11e-05	0.000117135	6.09e-05	0	0	5.86e-05	0.00015916	0.00014433	0.000153205	9.74e-05	4.99e-05	5.21e-05	7.97e-05	1.95e-05	0.000152232	6.65e-05	0	2	0	1	0	-2
Cre16.g688050_4532.2.p	Cre16.g688050_4532	FDR adjusted p-value < 0.05	0	0	0	0.000433821	0.000415714	0.000432104	0.000590664	0.000797473	0.000415631	0.000941438	0.000853718	0.000906214	0.000864586	0.00106189	0.00110887	0.000427213	0.000601256	0.000900457	0.00101178	-1	-2	-1	2	0	-2
Cre17.g696850_4532.1.p	Cre17.g696850_4532	FDR adjusted p-value < 0.05	POB16	Proteome of basal body 16	Found in basal body proteome# Related to REEP5 in humans#	0	0	0	0	0	0	0.000778594	0.000706048	0.000749464	0	0	0	0	0	0.000744702	0	-1	0	0	1	1	0
Cre17.g697350_4532.1.p	Cre17.g697350_4532	FDR adjusted p-value < 0.05	0	0	0	0	0	0	0.000298256	0.000302013	0.000314809	0.000285228	0	0	0	0	0	0	0.000305026	9.5076e-05	0	0	-1	0	-2	0	1
Cre17.g701700_4532.1.p	Cre17.g701700_4532	FDR adjusted p-value < 0.05	FAB2	Plastid acyl-ACP desaturase	Plastidic acyl-ACP-like delta-9 stearate desaturase# Target of CRR1#	0.000744853	0.000713763	0.000741904	0.000676096	0.000912819	0.00071362	0.000431042	0.00019544	0.000207458	0.000593783	0.000607738	0.00063463	0.000733507	0.000767512	0.00027798	0.00061205	1	0	0	-1	-1	0
Cre17.g712300_4532.2.p	Cre17.g712300_4532	FDR adjusted p-value < 0.05	0	0	0	0.000212512	0.000203642	0.000317507	9.64e-05	0.000195326	0.000101801	0.000553409	0.000501844	0.000355135	0.000254116	0.000346785	0.000271597	0.000244554	0.000131176	0.000470129	0.000290833	-2	2	0	1	0	-2
Cre17.g716400_4532.2.p	Cre17.g716400_4532	FDR adjusted p-value < 0.05	0	0	0	0	0	0	0	0.00018907	0.000197081	0	0	0	0.000163985	0.00016784	0.000175266	0	0.000128717	0	0.00016903	0	-2	-1	-2	-1	0
Cre17.g727700_4532.1.p	Cre17.g727700_4532	FDR adjusted p-value < 0.05	0	DEAD box ATP-dependent RNA helicase	0	0	0	0	0	0	0	0	9.49e-05	0.000100715	9.61e-05	9.83e-05	0.000102698	0	0	6.5205e-05	9.9e-05	-2	0	-1	2	0	-1
Cre17.g728150_4532.1.p	Cre17.g728150_4532	FDR adjusted p-value < 0.05	YKT6	Endosomal R-SNARE protein, Yky6-family (R.II)	Expressed Protein. Similar to YKT6 R-SNAREs, involved in Golgi/Endosomal trafficking.	0	0	0	0	0	0	0	0.000387977	0.000411834	0.000392916	0.00040215	0.000419945	0	0	0.000266604	0.000405004	-2	0	-1	2	0	-1
Cre17.g731150_4532.1.p	Cre17.g731150_4532	FDR adjusted p-value < 0.05	0	0	0	0	0	0	0	0	0	0	0.000380443	0	0.000385286	0.000394342	0.000411791	0	0	0.000126814	0.00039714	0	0	-1	0	-2	-1
Cre17.g734100_4532.1.p	Cre17.g734100_4532	FDR adjusted p-value < 0.05	0	0	0	0.00064511	0.000618183	0.000856742	0.000780748	0.000790584	0.00061806	0.000373322	0.000338537	0.000359354	0.00051427	0.000350904	0.000366432	0.000706678	0.000729797	0.000357071	0.000410535	1	0	1	-1	0	1
Cre17.g734500_4532.3.p	Cre17.g734500_4532	FDR adjusted p-value < 0.05	ATPVE1	Vacuolar ATP synthase subunit E	Vacuolar ATP synthase subunit E, V-ATPase E subunit, Vacuolar proton pump E subunit	0.00135766	0.001301	0.00135229	0.00123234	0.00083191	0.00130073	0.00157135	0.00178116	0.00189069	0.00180384	0.00221548	0.00192793	0.00133698	0.00112166	0.00174773	0.00198242	0	0	-2	2	0	-1
Cre17.g746597_4532.3.p	Cre17.g746597_4532	FDR adjusted p-value < 0.05	0	0	0	0.000260634	0.000249755	0.000519204	0	0	0	0.000226241	0.00020516	0.000217776	0.000207772	0.000212655	0	0.000343198	0	0.000216392	0.000140142	0	1	0	1	0	-2
Cre18.g748447_4532.1.p	Cre18.g748447_4532	FDR adjusted p-value < 0.05	NFU1	Iron-sulfur cluster assembly protein	0	0.000438599	0.000840584	0.000873726	0.000398113	0.000403128	0	0	0.000345248	0.000366478	0	0	0	0.000717636	0.00026708	0.000237242	0	0	0	1	0	0	0
Cre08.g366400_4532.1.p	Cre08.g366400_4532	Non adjusted p-value < 0.05	RAD23	UV excision repair protein	yeast Rad23 homolog [PMID: 17992532]	0	0	0.000250424	0.000228211	0.000231086	0.000240877	0.000436485	0.000197907	0.000420154	0.000200427	0.000410275	0.000642643	8.35e-05	0.000233391	0.000351515	0.000417782	-2	-2	-2	0	0	0
Cre17.g699000_4532.1.p	Cre17.g699000_4532	Non adjusted p-value < 0.05	PAT1	Phosphate acetyltransferase	Putative phosphate acetyltransferase (EC 2.3.1.8)# phosphotransacetylase# similarity to prokaryotic phosphate acetyltransferase (e.g., Desulfovibrio GenBank AAS975)	0	0.000116919	0	0.000110749	0.000224289	0.000116896	0.000211823	9.6e-05	0.000203898	9.73e-05	9.96e-05	0	3.8973e-05	0.000150645	0.000170574	6.56e-05	-2	-2	0	0	0	0
Cre12.g509650_4532.1.p	Cre12.g509650_4532	Non adjusted p-value < 0.05	PDS1	phytoene desaturase	Phytoene desaturase (zeta-carotene-forming), chloroplast precursor [PMID:15579683], [PMID:22912689]	0.000706114	0.00118412	0.000879148	0.00112163	0.000973511	0.000845632	0.00076617	0.000833737	0.000590003	0.000562901	0.000864195	0.000601623	0.000923128	0.000980259	0.00072997	0.00067624	0	0	0	0	0	2
Cre02.g120250_4532.2.p	Cre02.g120250_4532	Non adjusted p-value < 0.05	STT7	Chloroplast protein kinase required for state transitions	Chloroplast protein kinase required for LHCII phosphorylation and state transition [PMID: 12624266]	0.000268	0.000385221	0.000400409	0.000121631	0.000123163	0.000385144	0.000232635	0.000210959	0.000223931	0.000106822	0.000109333	0.000228342	0.00035121	0.000209979	0.000222508	0.000148166	0	0	2	0	0	0
Cre10.g436550_4532.2.p	Cre10.g436550_4532	Non adjusted p-value < 0.05	EPYC1	Essential pyrenoid component 1	Also known as Low-CO2-inducible protein 5 (LCI5)# Low-complexity repeat protein, probably serving as a linker between RuBisCO proteins in the pyrenoid matrix# regulated by CCM1# phopshorylated under low CO2# essential for pyrenoid formation#	0.00259445	0.00217539	0.00226116	0.00147185	0.000894235	0.00186425	0.00197058	0.00204225	0.00216783	0.00155119	0.00105843	0.00165789	0.00234366	0.00141011	0.00206022	0.0014225	0	2	2	0	0	0
Cre12.g497300_4532.1.p	Cre12.g497300_4532	Non adjusted p-value < 0.05	CAS1	Rhodanese-like Ca-sensing receptor	Present in thylakoid-enriched fraction based on mass spectrometric peptide identification [PMID: 17078018]. CAS is required for the expression of HLA3 and LCIA which are cooperatively associated with bicarbonate uptake for CO2-concentraing mechanism [PMID:24549931, 27791081]# CAS localization displays a mesh-like structure in the chloroplast under high-CO2 conditions, but CAS gathers inside the p…	0.00342409	0.00277637	0.00341054	0.00358617	0.00387344	0.00252347	0.00274362	0.00269531	0.00220081	0.00314956	0.00279378	0.00269298	0.00320367	0.00332769	0.00254658	0.00287877	0	0	0	-2	0	0
Cre06.g307500_4532.1.p	Cre06.g307500_4532	Non adjusted p-value < 0.05	LCIC1	Low-CO2 inducible protein C	low-CO2 inducible protein# homologous to LCIB with which it forms a complex# differentially expressed in Volvox regA mutant, impaired in somatic differentiation# regulated by CCM1 [PMID: 15235119]# localization is diffuse in chloroplast stroma under high-CO2 and low-CO2 conditions, but aggregated around pyrenoid as ring-like structure under very low-CO2 conditions# Crystal structure of LCIB and L…	0.00247219	0.00215364	0.00179084	0.000815996	0.000619707	0	0.00234106	0.00300748	0.00187789	0.00107497	0.00055012	0.000957437	0.00213889	0.000478568	0.00240881	0.000860844	0	2	0	2	0	0
Cre06.g293850_4532.4.p	Cre06.g293850_4532	Non adjusted p-value < 0.05	CAG2	Gamma carbonic anhydrase 2	Putative carbonic anhydrase (gamma-type) identical to AAS48196 associated mitochondrial complex I# Arabidopsis homologs erroneously described as ferripyochelin-binding proteins (FBP2)#	0.000363365	0.000348198	0.000361927	0.000329823	0.00100194	0.00104439	0.000946248	0.000572053	0.00060723	0.000869003	0.000592952	0.000928784	0.00035783	0.000792048	0.00070851	0.000796913	0	-2	-2	0	0	0
Cre09.g415850_4532.1.p	Cre09.g415850_4532	Non adjusted p-value < 0.05	CAG3	Gamma carbonic anhydrase 3	NADH:ubiquinone oxidoreductase (Complex I) subunit related to gamma carbonic anhydrase# identical to AY463241 (GCLP1) and identical to AY538681(mitochondrial complex I subunit)#	0.000319109	0	0	0	0	0	0	0	0.000266636	0.000254388	0.000260367	0.000271887	0.00010637	0	8.89e-05	0.000262214	0	0	0	0	0	-2
Cre11.g467617_4532.1.p	Cre11.g467617_4532	Non adjusted p-value < 0.05	LCI19	Gamma hydroxybutyrate dehydrogenase	Putative gamma hydroxybutyrate dehydrogenase catalyzes the conversion of succinic semialdehyde to gamma hydroxybutyrate at the branch pathway of GABA shunt. Low-CO2 inducible gene revealed by cDNA array analyses# regulated by CCM1 [PMID: 15235119]. Acclim	0.00101941	0.000976856	0.000676914	0.000308435	0	0.000651107	0.00176977	0.00160487	0.00113571	0	0.00027725	0.000289518	0.000891059	0.000319847	0.00150345	0.000188923	0	0	0	0	2	0
Cre07.g342250_4532.1.p	Cre07.g342250_4532	Non adjusted p-value < 0.05	PFD2	Prefoldin molecular chaperone, subunit 2	alpha-type subunit of molecular chaperone Prefoldin (PMID: 11599560)# KE2 Family protein# has two coiled-coil domains separated by beta-sheet# stabilizes polypeptide chains prior to folding within CCT chaperonin, in particular tubulin# found in flagellar proteome	0.00137327	0.00131595	0.00205175	0.00186976	0.00189331	0.00197353	0.00119206	0.00162148	0.00172118	0.00164212	0.00168071	0.00175508	0.00158032	0.0019122	0.00151157	0.00169264	0	0	0	-2	0	0
Cre16.g671750_4532.2.p	Cre16.g671750_4532	Non adjusted p-value < 0.05	PFD4	Prefoldin beta-like protein	beta-type subunit of molecular chaperone Prefoldin (PMID: 11599560)# has two coiled-coil domains separated by a beta-sheet# stabilizes polypeptide chains prior to folding within CCT chaperonin, in particular tubulin	0	0	0.000991679	0	0	0	0.00086424	0.000783713	0	0.00079369	0.000812344	0.000848289	0.00033056	0	0.000549318	0.000818108	0	0	0	0	0	-2
Cre13.g570000_4532.1.p	Cre13.g570000_4532	Non adjusted p-value < 0.05	HFO20	Histone H4	Replication linked H4# histone gene cluster XX (type 34BA)	0.00289987	0.000926275	0.00288838	0.00438697	0.00444224	0.00463045	0.00503441	0.00456532	0.00403837	0.00385286	0.00315473	0.00494149	0.00223817	0.00448655	0.00454603	0.00398303	-2	-2	-2	0	0	0
Cre02.g093450_4532.1.p	Cre02.g093450_4532	Non adjusted p-value < 0.05	FBA2	Fructose-1,6-bisphosphate aldolase	fructose-1,6-bisphosphate aldolase [EC 4.1.2.13]# glycolytic enzyme that catalyses the reversible aldol cleavage or condensation of fructose-1,6-bisphosphate into dihydroxyacetone-phosphate and glyceraldehyde 3-phosphate	0.00107635	0.00103142	0.00107208	0.00097699	0.000741973	0.00103121	0.000934313	0.000635443	0.000899356	0.000858043	0.000878209	0.000687802	0.00105995	0.000916725	0.000823037	0.000808018	2	0	2	0	0	0
Cre12.g485150_4532.1.p	Cre12.g485150_4532	Non adjusted p-value < 0.05	GAPC1	Glyceraldehyde 3-phosphate dehydrogenase, GAPC, chloroplastic	GAP-Cp# Chloroplast isoform of glycolytic GAPDH# From the eukaryotic class of GAP dehydrogenase proteins#	0.000268361	0.00077148	0.000534598	0.000730767	0.000986631	0.000514217	0.00116474	0.000844973	0.0013454	0.00106966	0.000656882	0.0013719	0.000524813	0.000743872	0.00111837	0.00103281	-2	0	-2	0	0	0
Cre12.g513200_4532.4.p	Cre12.g513200_4532	Non adjusted p-value < 0.05	ENO1	Enolase	Phosphoenolpyruvate hydratase# 2-phosphoglycerate dehydratase# EC 4.2.1.11 [GI:18143, Dumont et al. (1993) Plant Sci. 89, 55-67]# product localization unsure: an N-terminal extension also found in Dunaliella and At1g74030 potentially targets it to an organelle, especially if cDNA is extended >6 nt upstream# found in the flagellar proteome [PMID: 15998802] and associated with central pair projecti…	0.00134847	0.00129218	0.00134313	0.00122399	0.00103284	0.00129193	0.0015607	0.0017691	0.00150231	0.0014333	0.00146699	0.00134041	0.00132793	0.00118292	0.00161071	0.00141357	0	0	0	2	0	0
Cre17.g734548_4532.2.p	Cre17.g734548_4532	Non adjusted p-value < 0.05	PPD2	Pyruvate phosphate dikinase	0	0.000229142	0.000219577	0.000114117	0.000103995	0.000105305	0	0	0	9.57e-05	9.13e-05	0	0	0.000187612	6.98e-05	3.19e-05	3.04e-05	2	0	2	0	0	0
Cre01.g006950_4532.1.p	Cre01.g006950_4532	Non adjusted p-value < 0.05	FBA1	Fructose-1,6-bisphosphate aldolase	Aldehyde-lyase (EC 4.1.2.13)# may be plastidic based on N-terminal extension, but greater sequence similarity to cytosolic forms# glycolytic enzyme that catalyses the reversible aldol cleavage or condensation of fructose-1,6-bisphosphate into dihydroxyacetone-phosphate and glyceraldehyde 3-phosphate# found in the flagellar proteome [PMID: 15998802] CrFBA1 overexpression led to low starch and high…	0.000509269	0.000244006	0.000253626	0.000924517	0.000468082	0.000487914	0.000442066	0.000801752	0.00063829	0.000608969	0.000415521	0.000650861	0.000335634	0.000626838	0.000627369	0.00055845	-2	-2	0	0	0	0
Cre03.g146247_4532.1.p	Cre03.g146247_4532	Non adjusted p-value < 0.05	NUOS4	NADH:ubiquinone oxidoreductase 18 kDa subunit	NADH:ubiquinone oxidoreductase 18 kD-like subunit. Complex I AQDQ subunit, mitochondrial [=NDUFS4]. gi|34334026|gb|AAQ64640.1|# Ortholog of NDUFS4 in Homo sapiens#	0.00106483	0.00153058	0.00106062	0.00144981	0.00146808	0.00102018	0.000924321	0.000419098	0.000889738	0.0012733	0.00130323	0.00136089	0.00121868	0.00131269	0.000744386	0.00131247	2	0	0	-2	-2	0
Cre07.g327400_4532.1.p	Cre07.g327400_4532	Non adjusted p-value < 0.05	NUO9	NADH:ubiquinone oxidoreductase ND9 subunit	NADH:ubiquinone oxidoreductase (Complex I) chain 9 subunit, 31 kDa-like protein (= NAD9), mitochondrial# GI:33943525# Ortholog of NDUFS3 in Homo sapiens#	0.00105917	0.00067664	0.00105498	0.000961399	0.000649007	0.000676505	0.000919404	0.000833737	0.000590003	0.000562901	0.000288065	0.000601623	0.000930262	0.000762304	0.000781048	0.000484196	0	0	2	0	2	2
Cre11.g467767_4532.2.p	Cre11.g467767_4532	Non adjusted p-value < 0.05	NUO13	NADH:ubiquinone oxidoreductase 18 kDa subunit	NADH:ubiquinone oxidoreductase (Complex I) subunit, homolog to bovine B17.2. gi|34334022|gb|AAQ64638.1]# Ortholog to NDUFA12 in Homo sapiens#	0.000638218	0.00122316	0.00127138	0.000579305	0	0	0.000554	0.00050238	0.000533272	0	0.000520733	0.000543775	0.00104425	0.000193102	0.000529884	0.000354836	0	2	0	0	0	0
Cre12.g555150_4532.1.p	Cre12.g555150_4532	Non adjusted p-value < 0.05	NUOB10	NADH:ubiquinone oxidoreductase 17.8 kDa subunit	Mitochondrial Complex I 17.8 kDa subunit precursor, homolog to bovine PDSW (PDSW/NDUFB10/NUO12.3)# marked by amc5 mutation# Ortholog to NDUFB10 in Homo sapiens#	0.000642336	0.000615525	0.000639793	0	0.000590387	0	0.000557574	0.000505621	0.000536713	0.000512058	0.000524093	0.000547283	0.000632551	0.000196796	0.000533303	0.000527811	0	2	0	2	0	-2
Cre13.g568800_4532.1.p	Cre13.g568800_4532	Non adjusted p-value < 0.05	NUOB13	NADH:ubiquinone oxidoreductase 18 kDa subunit	mitochondrial NADH-ubiquinone oxidoreductase (Complex I) homolog to bovine B13 subjnit [gi:34485512]# Ortholog of NDUFA5 in Homo sapiens#	0.000603406	0.00057822	0.000601017	0.000547706	0.000554606	0.000578105	0.000523782	0.000474977	0.000504185	0.000481024	0.00049233	0.000514115	0.000594214	0.000560139	0.000500981	0.000495823	0	0	2	0	0	0
Cre13.g567600_4532.2.p	Cre13.g567600_4532	Non adjusted p-value < 0.05	COX4	Mitochondrial cytochrome c oxidase subunit Vb, 13 kD	Cytochrome c oxidase, subunit 4 (mitochondrial precursor)(human subunit Vb/ yeast subunit COX4). Previously named COX5b#	0.00351395	0.00336728	0.00350004	0.00318958	0.00430636	0.00336661	0.00203351	0.00368806	0.00293613	0.0018675	0.0028671	0.00299396	0.00346043	0.00362085	0.0028859	0.00257619	0	0	0	0	0	2
Cre01.g018800_4532.1.p	Cre01.g018800_4532	Non adjusted p-value < 0.05	ATP6	Mitochondrial F1F0 ATP synthase subunit 6	subunit 6 of the mitochondrial F1F0-ATP synthase# [= yeast and bovine ATPA subunit]# part of the F0 sector	0.000292829	0.000280607	0.00029167	0	0.000269147	0	0.000254188	0.000230504	0.000244678	0.000233438	0	0	0.000288369	8.97e-05	0.000243123	7.78e-05	0	0	2	0	0	0
Cre07.g338050_4532.1.p	Cre07.g338050_4532	Non adjusted p-value < 0.05	ASA3	Mitochondrial F1F0 ATP synthase associated protein 3	Mitochondrial ATP synthase associated protein 3# part of peripheral stalk involed in dimerization# unknown evolutionary origin [PMID: 11744727, PMID: 15710684]	0.00108811	0.00104269	0.000812852	0.000987667	0.00100011	0.000521242	0.000472262	0.00107065	0.000681889	0.00043371	0.000443904	0.000463546	0.000981218	0.00083634	0.000741599	0.000447053	0	0	2	0	0	2
Cre07.g340350_4532.1.p	Cre07.g340350_4532	Non adjusted p-value < 0.05	ASA1	Mitochondrial F1F0 ATP synthase associated protein 1	Mitochondrial ATP synthase associated protein 1# ATP synthase associated protein 1 (P60 or MASAP) (CAD29654)# part of peripheral stalk involed in dimerization# unknown evolutionary origin [PMID: 11744727, PMID: 15710684]	0.00103891	0.000995544	0.00137973	0.00125734	0.00127318	0.00132713	0.00060121	0.000954085	0.00101275	0.000966231	0.000847663	0.000737643	0.00113806	0.00128588	0.000856016	0.000850512	0	0	0	-2	0	2
Cre10.g420700_4532.1.p	Cre10.g420700_4532	Non adjusted p-value < 0.05	ATP15	Mitochondrial F1F0 ATP synthase epsilon subunit	F1F-ATP synthase epsilon chain, polypeptide of 8.3 kDa, mitochondrial precursor# [=yeast ATP15, human ATP5E]# part of the F1 sector	0.00132749	0.00254417	0.00132224	0.00120495	0.00122013	0.00127183	0.00115232	0.00104495	0.00110921	0.00105825	0.00108313	0.00113105	0.0017313	0.00123231	0.00110216	0.00109081	2	0	2	0	0	0
Cre13.g581600_4532.1.p	Cre13.g581600_4532	Non adjusted p-value < 0.05	ASA4	Mitochondrial F1F0 ATP synthase associated protein 4	Mitochondrial F1F0 ATP synthase associated 31.2 kDa protein# part of peripheral stalk involed in dimerization	0.00214441	0.00176135	0.00152566	0.00111227	0.000844708	0.0014675	0.00079776	0.000723427	0.00102388	0.000488424	0.00124976	0.000783036	0.00181047	0.00114149	0.000848357	0.000840407	2	0	2	0	0	0
Cre07.g336950_4532.2.p	Cre07.g336950_4532	Non adjusted p-value < 0.05	PHOA2	Starch phosphorylase 2, PhoA	gi 400790 sp Q00766 PHS1_DICDI GLYCOGEN PHOSPHORYLASE 1 (GP1)# starch phosphorylase (EC 2.4.1.1)# GenBank: ABB88569#	0.000821856	0.000787552	0.00070166	0.000426281	0.000539564	0.00044994	0.000509575	0.000646933	0.00049051	0.000467977	0.000478976	0.000600204	0.000770356	0.000471928	0.000549006	0.000515719	2	2	2	0	0	0
Cre10.g444700_4532.1.p	Cre10.g444700_4532	Non adjusted p-value < 0.05	SBE3	Starch Branching Enzyme 3	Catalyses the formation of alpha-1,6 linkages within the polymer by cleaving a preexisting linear chain and transferring the fragment at the non reducing end of the cleaved glucan to an alpha-1,6 position	0.000344108	0.000109915	0.000342746	0.000104115	0.000105426	0.000109893	0.000199134	0.000180579	9.58e-05	9.14e-05	9.36e-05	9.77e-05	0.00026559	0.000106478	0.000158504	9.42e-05	0	0	2	0	0	0
Cre01.g016514_4532.1.p	Cre01.g016514_4532	Non adjusted p-value < 0.05	DLD2	Dihydrolipoamide dehydrogenase 2	Putative dihydrolipoamide dehydrogenase (EC 1.8.1.4), E3 component of pyruvate dehydrogenase complex, plastid precursor.	0.000340383	0.000489263	0.000339036	0.000154481	0.000312855	0.000163055	0.000295467	0.000267936	0.000568824	0.00040702	0.000694311	0.00043502	0.000389561	0.00021013	0.000377409	0.000512117	0	0	0	0	0	-2
Cre01.g010400_4532.1.p	Cre01.g010400_4532	Non adjusted p-value < 0.05	FAP380	Flagellar Associated Membrane Protein 380	Found in the flagellar proteome#	0.000532417	0.00102039	0.00106062	0.000966541	0.000489359	0.000510092	0.00046216	0.000419098	0.000444869	0.000424433	0.000434408	0.00045363	0.000871141	0.000655331	0.000442042	0.00043749	2	0	2	0	0	0
Cre01.g025350_4532.2.p	Cre01.g025350_4532	Non adjusted p-value < 0.05	FAP235	Flagellar Associated Protein 235	Flagellar Associated Protein 235, found in the flagellar proteome#	0.000721464	0.0013827	0.000718608	0.000654866	0.000663116	0.000691212	0.000626261	0.00113582	0.00180849	0.000575138	0.000588655	0.000614702	0.000940924	0.000669731	0.00119019	0.000592832	0	0	0	0	2	0
Cre01.g027950_4532.2.p	Cre01.g027950_4532	Non adjusted p-value < 0.05	IFT74	Intraflagellar transport protein 74/72	Component of IFT-B1 particle	0.000163484	0.000156661	0.000162837	0.000296787	0	0	0.000709556	0.000386065	0.000546407	0.00039098	0.000533559	0.000417876	0.000160994	9.8929e-05	0.000547343	0.000447472	0	0	0	2	0	-2
Cre02.g077750_4532.3.p	Cre02.g077750_4532	Non adjusted p-value < 0.05	FAP211	Flagellar Associated Protein 211	Flagellar Associated Protein, found in the flagellar proteome# belongs to family E of Chlamydomonadale-specific proteins, found in clusters, mostly on chromosome 8 and carrying two Ser/Pro-rich domains	0.000264441	0.000253403	0.000131697	0.000120015	0.000243055	0	0	0	0	0.000210807	0.000107881	0	0.000216514	0.000121023	0	0.000106229	2	0	0	0	0	0
Cre02.g077800_4532.1.p	Cre02.g077800_4532	Non adjusted p-value < 0.05	FAP310	Flagellar Associated Protein 310	Predicted protein of CSE family: belongs to family E of Chlamydomonadale-specific proteins, found in clusters, mostly on chromosome 8 and carrying two Ser/Pro-rich domains# function unknown but members have been found in the flagellar proteome# null-allele mutant was isolated (PMID 29743196). Potential amidation site at C-terminus for peptidylglycine alpha-amidating monooxygenase. Related to Cre0…	0.00048985	0.000586755	0.000731866	0.000222316	0.000450234	0.000351982	0.000318908	0.000192795	0.000306976	0.000390499	0.000499596	0.000313022	0.000602824	0.000341511	0.000272893	0.000401039	2	2	0	0	0	0
Cre02.g081050_4532.1.p	Cre02.g081050_4532	Non adjusted p-value < 0.05	FAP24	Flagellar Associated Protein 24	Conserved uncharacterized Flagellar Associated Protein# found in the flagellar proteome	0.00207029	0.00216423	0.00168717	0.00136668	0.00121091	0.00126221	0.0017971	0.00133335	0.00204438	0.00150036	0.00138206	0.00160357	0.00197389	0.00127993	0.00172494	0.00149533	0	2	2	0	0	0
Cre04.g218100_4532.1.p	Cre04.g218100_4532	Non adjusted p-value < 0.05	FAP25	Flagellar Associated Protein 25	Conserved uncharacterized Flagellar Associated Protein# found in the flagellar proteome	0.000754258	0.000722775	0.000375636	0.000684633	0.00103989	0.000722631	0.000327364	0.000593722	0.000315115	0.00060128	0.000615412	0.000642643	0.000617556	0.000815717	0.000412067	0.000619778	0	0	0	-2	0	0
Cre04.g218250_4532.1.p	Cre04.g218250_4532	Non adjusted p-value < 0.05	FAP313	Flagellar Associated Protein 313	Expressed Protein# similar to the ARL3 type of ARF-related small GTPase. This type of GTPase is found in animals but not in angiosperms. Found in the flagellar proteome [PMID: 15998802]	0.00224999	0.00215607	0.00224108	0.00153172	0.00155102	0.00215564	0.00244136	0.00221388	0.00235001	0.00224206	0.00183581	0.00191704	0.00221572	0.00174613	0.00233508	0.0019983	0	0	0	2	0	0
Cre05.g233050_4532.1.p	Cre05.g233050_4532	Non adjusted p-value < 0.05	FAP162	Flagellar Associated Protein 162	Flagellar Associated Protein, found in the flagellar proteome	0.00110625	0.000530035	0.000550933	0.00100413	0.00152517	0.00105986	0.000960266	0.000870792	0.00184868	0.000881878	0.000902604	0.000942543	0.000729071	0.00119638	0.00122658	0.000909008	0	-2	0	0	0	0
Cre06.g278170_4532.2.p	Cre06.g278170_4532	Non adjusted p-value < 0.05	FAP237	Flagellar Associated Protein 237	Identified in the flagellar associated proteome as FAP237# Identified as Fasciclin-Like Arabinogalactan 11 (FLA11) in [PMID: 31010036]#	0.000468527	0.000224485	0.000233336	0.000425278	0.000574181	0.000374068	0.000271134	0.000184403	0.000326237	0.000186751	0.000318566	0.00026613	0.000308783	0.000457842	0.000260591	0.000257149	0	0	0	-2	0	2
Cre06.g285401_4532.1.p	Cre06.g285401_4532	Non adjusted p-value < 0.05	FAP355	Histone-like Flagellar Associated protein	Similar to bacterial DNA-binding protein HU# Karcher et al. (29) [PMID: 19995727] showed this protein is associated with chloroplast nucleoids, and that RNAi knockdown of the gene expression reduced the level of compaction of chloroplast nucleoids	0.00111867	0.00053599	0.000557123	0.000507705	0.0010282	0.000535883	0.000971056	0.00132086	0.00140209	0.000891786	0.000912746	0.000953134	0.000737262	0.000690597	0.00123134	0.000919222	-2	0	0	2	0	0
Cre07.g321400_4532.1.p	Cre07.g321400_4532	Non adjusted p-value < 0.05	FAP113	Membrane-associated hydroxyproline-rich glycoprotein 6	Contains a predicted C-terminal transmembrane domain# Flagellar Associated Protein, found in the flagellar proteome, contains Myxococcus cysteine-rich repeat	5.6e-05	0.000107379	0.000111613	0	5.15e-05	0.000107358	4.86e-05	0.000132309	4.68e-05	0	4.57e-05	0	9.1664e-05	5.3e-05	7.5903e-05	1.52e-05	0	0	2	0	0	0
Cre07.g321400_4532.2.p	Cre07.g321400_4532	Non adjusted p-value < 0.05	FAP113	Membrane-associated hydroxyproline-rich glycoprotein 6	Contains a predicted C-terminal transmembrane domain# Flagellar Associated Protein, found in the flagellar proteome, contains Myxococcus cysteine-rich repeat	0	5.81e-05	6.04e-05	0	5.57e-05	5.81e-05	5.26e-05	9.54e-05	5.06e-05	0	0	0	3.95e-05	3.79e-05	6.62e-05	0	0	0	0	0	2	0
Cre07.g325734_4532.1.p	Cre07.g325734_4532	Non adjusted p-value < 0.05	FAP340	Flagellar Associated Protein 340	Similar to Nucleoside Diphosphate Kinase	0.000939264	0.00135009	0.00140332	0.00127884	0.0017266	0.00179976	0.0020383	0.00221806	0.00156963	0.00149753	0.00153272	0.00120041	0.00123089	0.00160174	0.001942	0.00141022	-2	0	0	0	0	0
Cre07.g351650_4532.2.p	Cre07.g351650_4532	Non adjusted p-value < 0.05	FAP20	Transcription Factor 2-Like Flagellar Associated Protein 20	Flagellar Associated Protein# found in the basal body proteome as BUG22 [PMID: 15964273]. Transcript upregulated during flagellar regeneration [PMID: 157384]# required for planar beating and may interact with tectin and PACRG. Mutant lacks beaks. Inner junction protein	0.00211834	0.00135328	0.000703318	0.00128187	0.00129802	0.00135301	0.000612936	0.00111165	0.000590003	0.000562901	0.00057613	0.000601623	0.00139165	0.00131096	0.000771529	0.000580218	2	0	2	-2	0	2
Cre09.g394065_4532.1.p	Cre09.g394065_4532	Non adjusted p-value < 0.05	FAP414	Flagellar Associated Protein 414	Found in the flagellar proteome#	0	0	0.000604682	0.000551046	0	0	0.000526975	0.000955747	0.00101452	0.000967914	0.000990663	0.00155175	0.000201561	0.000183682	0.000832413	0.00117011	-2	0	-2	2	0	-2
Cre10.g456050_4532.1.p	Cre10.g456050_4532	Non adjusted p-value < 0.05	AGG6	Aggregation 6	Flagellar Flavodoxine, AGG3 Paralog	0.00198133	0.00142398	0.00246686	0.00134883	0.00136582	0.000949127	0.00171988	0.00155963	0.00165553	0.00118461	0.0016166	0.00211017	0.00195739	0.00122126	0.00164501	0.00163713	0	2	0	0	0	0
Cre11.g477300_4532.1.p	Cre11.g477300_4532	Non adjusted p-value < 0.05	FAP8	Flagellar Associated Protein 8	PP2A-2r# interacts with and regulates phosphatase activity of PP2A catalytic subunit# found in flagellar proteome# Similar to Serine/Threonine Protein Phosphatase 2A Regulatory Subunit Homolog 2	0.000850957	0.000978526	0.000847589	0.000772406	0.000782137	0.00065222	0.000738666	0.000803808	0.00071103	0.000678367	0.000416587	0.000145007	0.000892357	0.000735588	0.000751168	0.00041332	0	0	2	0	2	2
Cre12.g528000_4532.1.p	Cre12.g528000_4532	Non adjusted p-value < 0.05	FAP303	Flagellar Associated Protein 303; regulatory subunit gamma of snRKN1 complex in Chlamydomonas	Flagellar Associated Protein 303# Regulatory gamma subunit#	0.000486856	0.000233267	0.000242464	0.000662872	0.000447482	0.000699662	0.000422611	0.00057485	0.0012204	0.000388112	0.000397234	0.000414811	0.000320862	0.000603339	0.000739286	0.000400052	-2	-2	0	0	0	0
Cre12.g558700_4532.1.p	Cre12.g558700_4532	Non adjusted p-value < 0.05	FAP67	Flagellar Associated Protein 67	Found in the flagellar proteome [PMID: 15998802]# in basal body proteome as BUG5 [PMID: 15964273]. Transcript upregulated during flagellar regeneration [PMID: 15738400]# Similar to Nucleoside Diphosphate Kinase. Mouse mutation has situs inversus and hydrocephaly	0.000262005	0.000502138	0.000260968	0	0.000240816	0.000251019	0.000454863	0.000618721	0.000437845	0.000208866	0.000213775	0.000223234	0.000341704	0.000163945	0.00050381	0.000215292	0	0	0	2	0	0
Cre12.g560150_4532.1.p	Cre12.g560150_4532	Non adjusted p-value < 0.05	FAP353	Rab-like GTP-Binding Flagellar Associated Protein 353	Similar to RabD/Rab1-type GTPases. Identical to YPTC1 [gi 2500073 sp Q39571 YPT1_CHLRE]. Found in the flagellar proteome [PMID: 15998802]# Class I in [PMID: 8756593]#	0.000980907	0.000939964	0.000488512	0.00044518	0	0.000469888	0.000851468	0.0011582	0.00163922	0.00078196	0.00120051	0.00125363	0.000803128	0.000305023	0.0012163	0.0010787	0	0	0	2	0	-2
Cre14.g625550_4532.1.p	Cre14.g625550_4532	Non adjusted p-value < 0.05	FAP410	Flagellar Associated Protein 410	similar to human C21orf2/CFAP410 which is mutated in recessive early-onset retinal dystrophy with macular staphyloma and localizes to the photoreceptor primary cilium# Ciliary level increases during disassembly	0	0.00038783	0.000403121	0	0	0	0.000351317	0.000318582	0.000338173	0	0	0.000344833	0.00026365	0	0.000336024	0.000114944	0	0	0	2	0	0
Cre17.g705000_4532.1.p	Cre17.g705000_4532	Non adjusted p-value < 0.05	FAP223	Flagellar Associated Protein 223	Calcium-dependent Protein Kinase Homolog 1# Found in the flagellar proteome as FAP223 [PMID: 15998802]# Identified as CrCDPK1 in [PMID: 23936117]#	0.000487253	0.000466915	0.000485324	0.000442275	0.000447847	0.000311215	0.000281971	0.000255697	0.000271421	0.000388429	0.000265039	0.00041515	0.000479831	0.000400446	0.000269696	0.000356206	2	0	0	-2	0	0
Cre17.g747297_4532.1.p	Cre17.g747297_4532	Non adjusted p-value < 0.05	FAP37	Flagellar Associated Protein 37	Peptidyl-tRNA hydrolase family	0	0	0	0	0.00048418	0	0	0.000414663	0	0.000419942	0.000429811	0.00044883	0	0.000161393	0.000138221	0.000432861	0	0	-2	0	0	0
Cre09.g387800_4532.1.p	Cre09.g387800_4532	Non adjusted p-value < 0.05	FER1	Pre-apoferritin	Ferritin, chloroplast precursor, pre-apoferritin gi 20530724 gb AF503338# For iron storage or buffering in the chloroplast during iron limitation# Expression induced during Fe deficiency# localized to the chloroplast# a strain with reduced FER1 FER2 abundance has delayed PSII degradation in Fe-deficiency photoheterotrophic growth#	0.000799695	0.000383158	0.000398265	0.00108881	0.00110253	0.00191541	0.000694168	0.000629488	0.000334098	0.001275	0.000652485	0.00102203	0.000527039	0.00136892	0.000552585	0.000983175	0	-2	0	-2	0	0
Cre01.g004500_4532.2.p	Cre01.g004500_4532	Non adjusted p-value < 0.05	LEU1L	Isopropylmalate dehydratase, large subunit	putative 3-isopropylmalate dehydratase (EC 4.2.1.33), large subunit# isopropylmalate isomerase# second committed step in Leu biosynthesis# predicted as plastidic by Target-P and by homology	0.000450507	0.000431703	0.00112181	0.00143122	0.000828145	0.00172647	0.000977647	0.000709242	0.000752855	0.000897839	0.000551365	0.000767682	0.000668006	0.00132861	0.000813248	0.000738962	0	-2	0	0	0	0
Cre02.g082250_4532.3.p	Cre02.g082250_4532	Non adjusted p-value < 0.05	(HSK)	Homoserine kinase	putative homoserine kinase (EC:2.7.1.39), based on similarity to Arabidopsis homoserine kinase (GenBank AAD33097)# Target-P predicts mitochondrial targeting sequence# predicted as plastidic based on homology# closely related to nearby HSK1 and two other paralogs	0	0.000757193	0	0.00143447	0.00072627	0.000757042	0.000685905	0.000621994	0	0.00125983	0.000644717	0.000673245	0.000252398	0.000972594	0.000435966	0.000859262	0	-2	0	0	0	0
Cre02.g091850_4532.1.p	Cre02.g091850_4532	Non adjusted p-value < 0.05	(MCC-B)	0	0	0.000269087	0.000257855	0	0.000244247	0	0	0.000233578	0.000211814	0.000224839	0	0	0	0.000175647	8.14e-05	0.00022341	0	0	0	0	0	2	0
Cre02.g097900_4532.1.p	Cre02.g097900_4532	Non adjusted p-value < 0.05	AST3	Aspartate aminotransferase	Putative aspartate aminotransferase (EC 2.6.1.1)# predicted by Target-P as mitochondrial# predicted as plastidic by homology	0.00162835	0.0017833	0.0018536	0.00147804	0.00128285	0.00156007	0.00121155	0.00164799	0.00174933	0.000927208	0.0013286	0.00138739	0.00175508	0.00144032	0.00153629	0.0012144	0	0	2	0	0	0
Cre03.g144627_4532.1.p	Cre03.g144627_4532	Non adjusted p-value < 0.05	CGS1	Cystathionine gamma-synthase	O-succinylhomoserine (thiol)-lyase# Homoserine O-transsuccinylase# O-succinylhomoserine synthase# Cystathionine synthetase. METB homolog, possibly localized to chloroplast. Catalyzes second step of methionine from homoserin	0	0.000204735	0	0.000387861	0	0.000204694	0.000556377	0.000336357	0.000357041	0.000340639	0.000174323	0.000546109	6.8245e-05	0.000197518	0.000416592	0.00035369	-2	0	-2	0	0	0
Cre03.g206600_4532.1.p	Cre03.g206600_4532	Non adjusted p-value < 0.05	AAD1	Acetohydroxyacid dehydratase	acetohydroxyacid dehydratase (EC 4.2.1.9)# ILVD# dihydroxy-acid dehydrase# probable plastid location, based on homology and on Target-P prediction	0.000659351	0.00063183	0.00032837	0.000299244	0.000303013	0.000315852	0.000286172	0.000519015	0.00055093	0.000262811	0.000268988	0.000140445	0.00053985	0.000306036	0.000452039	0.000224081	0	0	2	0	2	0
Cre05.g232150_4532.1.p	Cre05.g232150_4532	Non adjusted p-value < 0.05	GDH2	Glutamate dehydrogenase	EC 1.4.1.2# one of two GDH paralogs, possibly targeted to different organelles# could be involved in NH3 reassimilation under certain circumstances	0.000444473	0.000425921	0.000442714	0.000403444	0.000612791	0.000638754	0.000578732	0.000699744	0.000557079	0.000531489	0.000362653	0.0003787	0.000437703	0.000551663	0.000611852	0.000424281	0	0	0	0	2	0
Cre05.g237400_4532.1.p	Cre05.g237400_4532	Non adjusted p-value < 0.05	DAE1	Diaminopimelate epimerase	EC:5.1.1.7# lysine biosynthesis pathway (dapF)# plastid location expected based on homology	0.0005944	0.00056959	0.000888071	0.00134883	0.00109266	0.000854214	0.00103193	0.000935776	0.00124165	0.000947689	0.000969963	0.000506441	0.00068402	0.00109857	0.00106978	0.000808031	0	-2	0	0	0	0
Cre05.g245900_4532.2.p	Cre05.g245900_4532	Non adjusted p-value < 0.05	BCA2	Branched-chain amino acid aminotransferase	class IV aminotransferase# performs the last step of biosynthesis of Leu, Ile and/or Vaal, transaminating the precursor using Glu as an amine donnor# there are 3 paralogs# similar to rice BCAT (GenBank NP_912527)# predicted mitochondrial by Target-P# localization by homology is ambiguous	0.000521267	0.000499509	0.000519204	0.000709724	0.00047911	0.00174793	0.000904963	0.0010258	0.00108888	0.00124663	0.000850622	0.000888261	0.000513327	0.000978923	0.00100655	0.000995172	-2	0	-2	0	0	0
Cre06.g257950_4532.1.p	Cre06.g257950_4532	Non adjusted p-value < 0.05	AST4	aspartate aminotransferase	Putative aspartate aminotransferase (EC 2.6.1.1)# weak Target-P prediction of mitochondrial targeting# homology also predicts mitochondrial location# found in the mitochondrial proteomic survey.	0.000227831	0	0	0.0006204	0.000837621	0.00109139	0.000197767	0	0.000190367	0.000726489	0.000557673	0.000388233	7.59e-05	0.000849803	0.000129378	0.000557465	0	-2	-2	-2	0	0
Cre06.g258733_4532.2.p	Cre06.g258733_4532	Non adjusted p-value < 0.05	LEU2	Isopropylmalate synthase	Involved in branched chain amino acid biosynthesis# first committed step in Leu biosynthesis	0.000167613	0.00048185	0.000333899	0.000608563	0.000308115	0.000481754	0.00058198	0.000527753	0.000700256	0.000400853	0.000547033	0.000428429	0.000327787	0.000466144	0.00060333	0.000458772	-2	0	0	0	0	0
Cre08.g378850_4532.1.p	Cre08.g378850_4532	Non adjusted p-value < 0.05	RPPK1	Ribose-phosphate pyrophosphokinase	ribose-phosphate pyrophosphokinase (RPPK) = phosphoribosylpyrophosphate synthetase (P-Rib-PP synthetase) (PRPP synthetase)# normally highly regulated enzyme# PRPP is an essential precursor for purine and pyrimidine nucleotides	0.000469632	0.00045003	0.000467773	0.000426281	0.000431651	0.00044994	0.00020383	0.000369676	0.000392408	0.000374382	0.000383181	0.000400136	0.000462478	0.000435957	0.000321971	0.0003859	2	0	0	-2	0	0
Cre12.g519000_4532.2.p	Cre12.g519000_4532	Non adjusted p-value < 0.05	PAI1	Phosphoribosylanthranilate isomerase 1	Phosphoribosylanthranilate isomerase with orthology to three PAI genes in Arabidopsis#	0.000515865	0.000494333	0.000513823	0.000468246	0.000474145	0.000494234	0.000447793	0	0	0	0.000420903	0.000439528	0.000508007	0.000478875	0.000149264	0.00028681	2	0	0	-2	0	0
Cre17.g734200_4532.2.p	Cre17.g734200_4532	Non adjusted p-value < 0.05	DPA1	putative LL-diaminopimelate aminotransferase	Putative L,L-diaminopimelate aminotransferase (EC 2.6.1.-)# aminotransferase, class 1 & 2# based on similarity to novel L,L-diaminopimelate aminotransferase (AGD2) in Arabidopsis (GenBank NP_567934) involved in lysine biosynthesis [PMID: 16361515]# organelle (mitochondria) targeting predicted by Target-P# plastid location expected based on homology	0.000472979	0.000679855	0.000471106	0.000643978	0.000869454	0.000679719	0.000410565	0.00074462	0.000592806	0.0007541	0.000192956	0.000201494	0.000541313	0.00073105	0.000582664	0.00038285	0	0	0	0	0	2
Cre06.g308500_4532.2.p	Cre06.g308500_4532	Non adjusted p-value < 0.05	CMP2	Carbamoyl phosphate synthase, small subunit	Putative carbamoyl phosphate synthase (glutamate dependent), small subunit (EC 6.3.5.5)# Target-P predicts organelle (weakly mitochondrial) targeting	0.000951229	0.00121537	0.000947464	0.000863422	0.0008743	0.000911343	0.000825707	0.00099836	0.000794813	0.000758302	0.000776125	0.000270156	0.00103802	0.000883022	0.00087296	0.000601528	0	0	2	0	0	2
Cre08.g358580_4532.1.p	Cre08.g358580_4532	Non adjusted p-value < 0.05	CMP1	Carbamoyl phosphate synthase, large subunit	0	0.000422948	0.000324236	0.000421274	0.000230344	0.000155497	0.000324171	0.000660846	0.000399514	0.0003534	0.000134867	0.000276073	0.000144144	0.000389486	0.000236671	0.000471253	0.000185028	0	0	2	0	2	0
Cre07.g357350_4532.1.p	Cre07.g357350_4532	Non adjusted p-value < 0.05	GLB1	Nitrogen regulatory protein PII	Homologous to bacterial glnB gene product# Orthologous to PII / GLB1 in Arabidopsis thaliana (AT4G01900), which regulates Arginine biosynthesis by interacting with N-acetyl-L-glutamate kinase (PMID: 16545809)#	0.000485668	0.000465397	0.000483746	0.000440837	0.000446391	0.000465304	0.00042158	0	0	0	0.000396265	0	0.00047827	0.000450844	0.000140527	0.000132088	2	0	2	-2	0	2
Cre12.g498550_4532.2.p	Cre12.g498550_4532	Non adjusted p-value < 0.05	CHLM1	Mg protoporphyrin IX S-adenosyl methionine O-methyl transferase	Magnesium protoporphyrin IX S-adenosyl methionine O-methyl transferase, chloroplast precursor (Magnesium-protoporphyrin IX methyltransferase) (PPMT)# Magnesium-protoporphyrin O-methyltransferase (chlM) [PMID: 12828371# PMID: 12489983# PMID: 4436384]# ChloroP 1.1 predicts chloroplast location	0.000840186	0.000402558	0.00083686	0.000762629	0.000772237	0.000804956	0.000729316	0.000661361	0.00105304	0.00133956	0.00137104	0.00107378	0.000693201	0.000779941	0.000814574	0.00126146	0	0	-2	0	0	0
Cre02.g085450_4532.1.p	Cre02.g085450_4532	Non adjusted p-value < 0.05	CPX1	Coproporphyrinogen III oxidase	Coproporphyrinogen III oxidase, chloroplast precursor# GI:837299# CPO1# HEM13# HEM6 [PMID: 15849308]# Predicted chloroplast transit peptide 1-31# Target of CRR1	0.000272773	0.000522774	0.000543386	0.000495187	0.000501425	0.00052267	0.000236778	0.000214716	0.000227919	0.000434898	0.00022256	0.000232408	0.000446311	0.000506427	0.000226471	0.000296622	2	0	0	-2	0	2
Cre02.g141200_4532.3.p	Cre02.g141200_4532	Non adjusted p-value < 0.05	NIC2	Quinolinate phosphoribosyl transferase	Putative locus for NIC2 genetic marker	0.000495333	0.000474658	0.000493373	0.00044961	0.000455274	0.000474563	0.00042997	0	0.000413883	0	0.000404151	0	0.000487788	0.000459816	0.000281284	0.000134717	0	0	2	0	0	2
Cre10.g451400_4532.1.p	Cre10.g451400_4532	Non adjusted p-value < 0.05	CNX1E	Molybdenum cofactor biosynthesis protein	Inserts molybdenum into molybdopterin (MPT) to yield Moco through the intermediate MPT-AMP# related to Arabidopsis thaliana Cnx1E and homologous to C-terminal region of Molybdopterin biosynthesis CNX1 protein# the nit4-104 mutation is in this gene (V171A), as well as nit6-106 (G183D), and the two mutations show intermolecular complementation both in vivo and in vitro	0.000624866	0.00039919	0.000622393	0.000378124	0.000191444	0.00039911	0	0.000163957	0.000348077	0.000166044	0.000169946	0	0.000548816	0.000322893	0.000170678	0.000111997	0	0	2	0	0	0
Cre11.g467350_4532.1.p	Cre11.g467350_4532	Non adjusted p-value < 0.05	(ACX)	Acyl-CoA oxidase/dehydrogenase	0	0.000291543	0.000279374	0.000290389	0.000396947	0.000267965	0.000418978	0.000253072	0.000229491	0.000243603	0.000116206	0.000118938	0	0.000287102	0.000361297	0.000242055	7.84e-05	0	0	2	0	2	2
Cre03.g194200_4532.4.p	Cre03.g194200_4532	Non adjusted p-value < 0.05	PDH2	Pyruvate dehydrogenase E1 beta subunit	Putative Pyruvate dehydrogenase (lipoamide)# pyruvate dehydrogenase E1 beta subunit, probably plastid precursor# similar to Arabidopsis PDH E1 beta (GenBank NP_174304) and predicted organelle targeting sequence by Target-P	0.000577171	0.00082962	0.000574886	0.000523893	0.000265247	0.000276485	0.000501009	0.000454326	0.000482264	0.000690165	0.000470924	0.000245881	0.000660559	0.000355208	0.0004792	0.00046899	0	2	0	0	0	0
Cre03.g144807_4532.3.p	Cre03.g144807_4532	Non adjusted p-value < 0.05	MAS1	Malate synthase	Malate synthase (EC 2.3.3.9)# identical to cDNA sequence (AAP75564)# PMID: 19214701	0.000832458	0.000957254	0.000829163	0.00105786	0.000918161	0.00143559	0.00086713	0.000393167	0.000834687	0.000530896	0.000679217	0.000567417	0.000872958	0.00113721	0.000698328	0.00059251	0	0	0	-2	0	2
Cre04.g216950_4532.1.p	Cre04.g216950_4532	Non adjusted p-value < 0.05	(KAS3)	Putative 3-ketoacyl-ACP-synthase (FAS complex)	0	0.000532417	0.000765291	0.000795464	0.000724905	0.000244679	0.000510092	0.00023108	0.000209549	0	0.000424433	0.000651613	0.00045363	0.000697724	0.000493225	0.000146876	0.000509892	2	0	0	-2	-2	0
Cre32.g802203_4532.1.p	Cre32.g802203_4532	Non adjusted p-value < 0.05	(FBN4)	Predicted plastid-lipid associated protein PAP / fibrillin family protein	0	0.000238187	0.000228245	0.000474487	0.0004324	0.000437847	0.000228199	0.000413512	0	0	0.000379756	0.000388681	0.00040588	0.00031364	0.000366149	0.000137837	0.000391439	2	0	0	-2	-2	0
Cre09.g406050_4532.6.p	Cre09.g406050_4532	Non adjusted p-value < 0.05	PYR7	CTP synthase	CTP synthase (UTP-ammonia lyase)# CTPS or PYRG# URA7 and URA8 in yeast# contains a stretch of 9 His residues. ts lethal mutations isolated (PMID 25336509)	0.000183355	0.000175702	0.00018263	0.00016643	0.000168527	0.000175667	0.00047748	0.00028866	0.000153205	0	0	0.000156223	0.000180562	0.000170208	0.000306448	5.21e-05	0	0	2	0	2	2
Cre01.g034400_4532.4.p	Cre01.g034400_4532	Non adjusted p-value < 0.05	PGL1	6-phosphogluconolactonase	belongs to pentose phosphate pathway# probably chloroplast-targeted	0.000670451	0	0.000667797	0.000912844	0.000616229	0.000642338	0.00058198	0.000791629	0.000840308	0.000267236	0	0	0.000446083	0.000723804	0.000737972	8.91e-05	0	0	0	0	2	2
Cre08.g370650_4532.1.p	Cre08.g370650_4532	Non adjusted p-value < 0.05	PGL2	6-phosphogluconolactonase	0	0.000288586	0.00082962	0.000862329	0.000785839	0.00079574	0.00110594	0.000501009	0.000681489	0.000964527	0.00046011	0.000706386	0.000245881	0.000660178	0.000895839	0.000715675	0.000470792	0	0	0	0	0	2
Cre12.g526800_4532.2.p	Cre12.g526800_4532	Non adjusted p-value < 0.05	(6PGD1)	6-phosphogluconate dehydrogenase, decarboxylating	6-phosphogluconate dehydrogenase, decarboxylating (EC 1.1.1.44)# GI:18644674# probably plastidic based on N-terminal extension & similarity to GI:13936693	0.000203188	0.000194707	0.000202383	0.000553295	0.000186755	0.000389336	0.000176375	0.000319883	0.000169776	0.000809888	0.000497353	0.00034624	0.000200093	0.000376462	0.000222011	0.00055116	0	0	-2	0	-2	0
Cre14.g630847_4532.2.p	Cre14.g630847_4532	Non adjusted p-value < 0.05	TAL2	Putative transaldolase, plastid form	EC 2.2.1.2# catalyzes the reversible transfer of a three-carbon ketol unit from sedoheptulose 7-phosphate to glyceraldehyde 3-phosphate to form erythrose 4-phosphate and fructose 6-phosphate# this enzyme, together with transketolase, provides a link between the glycolytic and pentose-phosphate pathways	0.00224576	0.00239113	0.00173979	0.00158547	0.00160544	0.00191253	0.00151621	0.000982096	0.00166798	0.00179028	0.00203595	0.00148823	0.00212556	0.00170114	0.00138876	0.00177148	2	0	0	0	0	0
Cre03.g169400_4532.1.p	Cre03.g169400_4532	Non adjusted p-value < 0.05	UXS1	UDP-glucuronic acid decarboxylase for UDP-Xylose synthesis	UDP-D-glucuronic acid decarboxylase (UDP-D-glucuronate decarboxylase)	0.000303543	0.000581746	0.000302341	0.00110209	0.000278994	0.000290815	0.000263488	0.000477874	0.000253629	0.000241979	0	0	0.000395877	0.0005573	0.000331664	8.07e-05	0	0	2	0	2	2
Cre06.g259900_4532.1.p	Cre06.g259900_4532	Non adjusted p-value < 0.05	ATPC1	Chloroplast ATP synthase gamma chain	ATP synthase CF1 gamma chain, chloroplast precursor, gi:114638, PMID: 2904436, PMID: 8349573, PMID: 8543042	0.00139053	0.00106599	0.000831016	0.000504869	0.000255615	0.000799334	0.000724223	0.000875657	0.000929502	0.000443402	0.000453823	0.000473904	0.00109585	0.000519939	0.000843127	0.000457043	0	2	2	0	2	0
CreCp.g802287_4532.1.p	CreCp.g802287_4532	Non adjusted p-value < 0.05	atpE	ATP synthase epsilon chain	0	0.000706114	0.00135328	0.000703318	0.000640933	0.000649007	0.000676505	0.00122587	0.00166747	0.00118001	0.0011258	0.00057613	0.00120325	0.000920904	0.000655482	0.00135778	0.000968393	0	0	0	2	0	0
Cre07.g340200_4532.1.p	Cre07.g340200_4532	Non adjusted p-value < 0.05	PGRL1	Proton-gradient related-like	thylakoid transmembrane protein involved in cyclic electron flow	0.00059797	0.000859516	0.00208461	0.000814158	0.00164883	0.000859345	0.00103813	0.000941397	0.000999285	0.000238345	0.000487894	0.000509483	0.0011807	0.00110744	0.000992936	0.000411907	0	0	2	0	2	2
Cre16.g691800_4532.1.p	Cre16.g691800_4532	Non adjusted p-value < 0.05	FLVB1	Thylakoid flavodiiron protein	Functions as a hetero-dimer with FLVA1 to reoxidize PSI acceptors and protect PSI against photoinhibition during transient/fluctuating illumination#	0	0.000150246	0.00015617	0	0.00014411	0	0.000272201	0.000123419	0.000262017	0	0	0	0.000102139	4.8e-05	0.000219212	0	0	0	0	2	2	0
Cre03.g182150_4532.2.p	Cre03.g182150_4532	Non adjusted p-value < 0.05	(TLP18.3)	Thylakoid Lumen Protein 18.3	Ortholog of Arabidopsis TLP18.3, protein phosphatase involved in PSII assembly	0.000930486	0.000891648	0.000926803	0.00126689	0.000855234	0.000445735	0.00040385	0.000366221	0.000777481	0.00111265	0.0007592	0.000792793	0.000916312	0.000855953	0.000515851	0.000888214	2	0	0	0	0	0
Cre17.g720050_4532.3.p	Cre17.g720050_4532	Non adjusted p-value < 0.05	FTSH2	membrane AAA-metalloprotease, chloroplast	FtsH protease 2, type B# AAA metalloprotease protease, chloroplast# ortholog of Arabidopsis FtsH2=Var2 and FtsH8	0.00130431	0.000972117	0.00129914	0.00157854	0.00159843	0.00124961	0.00100639	0.00136893	0.000847647	0.00103977	0.00070947	0.000987818	0.00119185	0.00147553	0.00107432	0.000912352	0	0	0	-2	0	2
Cre11.g467569_4532.1.p	Cre11.g467569_4532	Non adjusted p-value < 0.05	ATPD1	Chloroplast ATP synthase delta chain	ATP synthase CF1 delta chain, chloroplast precursor [gi:2493039, PMID: 8543042]	0.000454621	0.00087129	0.00135846	0.000412655	0	0.000435558	0.00078926	0.00035786	0.00075973	0.00108725	0.0011128	0.00193673	0.000894792	0.000282738	0.000635617	0.00137893	0	0	0	0	0	-2
Cre01.g010900_4532.1.p	Cre01.g010900_4532	Non adjusted p-value < 0.05	GAPA1	Glyceraldehyde-3-Phosphate Dehydrogenase A	Ortholog in Arabidopsis forms a GAPA/GAPB heterodimer in the chloroplast# From the bacterial class of GAP dehydrogenase proteins#	0.0029283	0.00280607	0.00238639	0.00241635	0.00171276	0.00255046	0.00161756	0.00209549	0.00177947	0.00169773	0.00260645	0.00226815	0.00270692	0.00222652	0.00183084	0.00219078	2	0	0	0	0	0
Cre03.g185550_4532.1.p	Cre03.g185550_4532	Non adjusted p-value < 0.05	SBP1	Sedoheptulose-1,7-bisphosphatase, chloroplastic	Calvin-Benson-Bassham cycle enzyme	0.00102377	0.000981042	0.00101972	0.00139391	0.000940977	0.00122606	0.000666509	0.000805874	0.00106929	0.00102017	0.000835315	0.00152648	0.00100818	0.00118698	0.000847223	0.00112732	0	0	0	-2	0	0
Cre04.g229300_4532.1.p	Cre04.g229300_4532	Non adjusted p-value < 0.05	RCA1	RuBisCO activase 1, chloroplastic	RubisCO activase, chloroplast precursor# required for optimal photosynthesis in a low CO2 atmosphere [PMID: 16667924# independent cDNA sequence: M62962].	0.00268427	0.00210455	0.00218753	0.00199349	0.00179432	0.00163655	0.00169459	0.000960432	0.00163119	0.00155625	0.00139373	0.00187123	0.00232545	0.00180812	0.00142873	0.00160707	2	0	2	0	0	0
Cre07.g338451_4532.1.p	Cre07.g338451_4532	Non adjusted p-value < 0.05	FBP1	Fructose-1,6-bisphosphatase Type II	0	0.00111367	0.00106719	0.000887408	0.00121304	0.0010236	0.000853577	0.000966711	0.00105196	0.00111665	0.000887796	0.000908662	0.000759095	0.00102275	0.00103007	0.00104511	0.000851851	0	0	0	0	0	2
Cre09.g410700_4532.1.p	Cre09.g410700_4532	Non adjusted p-value < 0.05	MDH5	NADP-Malate Dehydrogenase 5	Malate dehydrogenase [NADP], possibly plastidic (NADP-MDH)# GI:1969739# Found in the flagellar proteome	0.00119954	0.00114947	0.00143375	0.000653288	0.00132304	0.00114924	0.000833002	0.000755386	0.000801836	0.000956253	0.000587236	0.00102203	0.00126092	0.00104186	0.000796741	0.000855175	2	0	0	0	0	0
Cre12.g554800_4532.1.p	Cre12.g554800_4532	Non adjusted p-value < 0.05	PRK1	Phosphoribulokinase, chloroplastic	Calvin-Benson-Bassham cycle enzyme	0.00132749	0.00101767	0.000793343	0.000963963	0.00122013	0.00101746	0.000691392	0.00083596	0.000887365	0.00105825	0.00129975	0.00113105	0.00104617	0.00106719	0.000804906	0.00116302	0	0	0	-2	-2	0
Cre16.g661350_4532.1.p	Cre16.g661350_4532	Non adjusted p-value < 0.05	0	ribulose-1,5 bisphosphate carboxylase oxygenase large subunit N-methyltransferase, putative	EC:2.1.1.127	0	0	0	0.000187105	0.000189462	0	0	0.000162259	0.000172237	0.000164325	0.000168187	0.000175629	0	0.000125522	0.000111499	0.00016938	0	0	-2	0	0	0
Cre03.g182551_4532.1.p	Cre03.g182551_4532	Non adjusted p-value < 0.05	PCY1	plastocyanin, chloroplast precursor	0	0.0020599	0.00197392	0.00205175	0.00311626	0.00252441	0.00263137	0.00298014	0.00324295	0.00229491	0.00164212	0.00280118	0.00117005	0.00202853	0.00275735	0.00283933	0.00187112	0	0	0	0	2	2
CreCp.g802270_4532.1.p	CreCp.g802270_4532	Non adjusted p-value < 0.05	petB	cytochrome b6	0	0.000463079	0.0008875	0.000922492	0.000840666	0.000851256	0.000887323	0.000401972	0.000729035	0.000386932	0.000369158	0.000377834	0.000789106	0.00075769	0.000859748	0.00050598	0.000512033	0	0	0	-2	0	2
Cre02.g110750_4532.1.p	Cre02.g110750_4532	Non adjusted p-value < 0.05	LHCB7	Light-harvesting chlorophyll a-b binding protein, chloroplast precursor	Divergent LCHII-type branching at base of LHCII clade. Described as Lhcq in several publications.	0.000249529	0.000239114	0.000248541	0.000226495	0.000229349	0	0	0	0	0	0	0.000212604	0.000245728	0.000151948	0	7.0868e-05	2	0	2	0	0	0
Cre03.g156900_4532.1.p	Cre03.g156900_4532	Non adjusted p-value < 0.05	LHCBM5	Light-harvesting Chlorophyll a/b binding protein of LHCII	0	0.000743	0.00142398	0.00185015	0.00168604	0.00136582	0.00142369	0.00128991	0.00146215	0.00124165	0.00118461	0.000606227	0.000949577	0.00133904	0.00149185	0.00133124	0.000913472	0	0	0	0	0	2
Cre06.g272650_4532.1.p	Cre06.g272650_4532	Non adjusted p-value < 0.05	LHCA8	Light-harvesting protein of photosystem I	0	0.00122916	0.000785237	0.000816197	0.0011157	0.00112975	0.00117762	0.000711308	0.000645031	0.000684695	0.000979864	0.000668596	0.00139636	0.000943532	0.00114102	0.000680345	0.00101494	0	0	0	-2	0	0
Cre07.g344950_4532.1.p	Cre07.g344950_4532	Non adjusted p-value < 0.05	LHCA9	Light-harvesting protein of photosystem I	Encodes a less abundant light-harvesting antenna protein for PS1. The sequence of this gene was deposited in Genbank (AF244524) by Merchan and Fernandez (2002). It is designated as Lhca9 in PMID: 14555480, and Lhca7 in PMID: 14652691, respectively. Green algal specific LHCI Protein that forms a clade with Lhca2 (Koziol et al. 2007)	0.00327199	0.00313542	0.00232789	0.000848559	0.000859249	0	0.000405746	0.00110382	0.0011717	0.00111787	0.00114415	0.00119477	0.00291177	0.000569269	0.000893755	0.00115226	0	2	0	0	0	0
Cre12.g508750_4532.2.p	Cre12.g508750_4532	Non adjusted p-value < 0.05	LHCA2	Light-harvesting protein of photosystem I	Green algal-specific LHCI protein that forms a clade with Lhca9 (Koziol et al. 2007)	0.000812751	0.000389413	0.000404767	0.000368863	0.00037351	0.000389336	0.000352751	0.000319883	0.000339553	0.000971865	0.000994707	0.00034624	0.000535644	0.000377236	0.000337396	0.000770937	0	0	0	0	-2	0
Cre16.g687900_4532.1.p	Cre16.g687900_4532	Non adjusted p-value < 0.05	LHCA7	Light-harvesting protein of photosystem I	0	0.0020656	0.00118763	0.00164594	0.00187493	0.00075942	0.000791595	0.00143442	0.000975576	0.000690377	0.000658664	0.000674144	0.00105596	0.00163306	0.00114198	0.00103346	0.000796256	0	0	2	0	0	0
Cre06.g268600_4532.2.p	Cre06.g268600_4532	Non adjusted p-value < 0.05	NAB1	Cytosolic translation repressor nucleic acid-binding protein 1	Nucleic acid binding protein# RNA binding protein involved in the light-regulated differential expression of the light-harvesting antenna of Chlamydomonas reinhardtii [PMID: 16284312, Genbank entry AY157846] Accumulation of the NAB1 protein enhances translational repression of its prime target mRNA, encoding the PSII-associated major light-harvesting protein LHCBM6. The resulting truncation of th…	0.00120926	0.000772521	0.00160596	0.000731753	0.00111146	0.000772366	0.000699789	0.000634585	0.000336803	0.000642664	0.000657768	0.00103031	0.00119591	0.000871859	0.000557059	0.000776914	2	0	0	0	0	0
Cre06.g253350_4532.1.p	Cre06.g253350_4532	Non adjusted p-value < 0.05	GCSH1	Glycine cleavage system H protein, mitochondrial	glycine decarboxylase complex, H-protein, glycine cleavage system H protein, mitochondrial (GDC_H). Similar to Arabidopsis At1g32470.1. Linkage to the MT locus [PMID: 11805055. Independent sequence (partial): AF387366# C. incerta EST sequence: DQ122896].	0.000518552	0	0.000516499	0.000470685	0.000476615	0.000496809	0.00090025	0.000816368	0.000866567	0	0	0.000441817	0.000345017	0.00048137	0.000861062	0.000147272	0	0	0	0	2	0
Cre06.g293950_4532.1.p	Cre06.g293950_4532	Non adjusted p-value < 0.05	SHMT2	Serine hydroxymethyltransferase	Serine hydroxymethyltransferase, by homology to Arabidopsis gene (Identifier 023254)# found in the flagellar proteome [PMID: 15998802]	0.000612062	0.000782019	0.00101606	0.000925938	0.000562562	0.000586397	0.00123969	0.000963581	0.00102283	0.000975848	0.00149818	0.00104298	0.000803382	0.000691632	0.00107537	0.00117233	0	0	0	0	0	-2
Cre06.g294650_4532.2.p	Cre06.g294650_4532	Non adjusted p-value < 0.05	AGT1	Alanine-glyoxylate transaminase	putative alanine-glyoxylate transaminase (EC 2.6.1.44)# Present in thylakoid proteome based on mass spectrometric peptide identification# mitochondrial localization assumed [PMID: 17078018]# predicted by Target-P as mitochondrial# peroxisomal location supported by C-terminal PTS1 signal GKL	0.00118809	0.0006831	0.00094671	0.00107842	0.00109201	0.000682964	0.00082505	0.000561131	0.000595636	0.000757699	0.00058163	0.000809822	0.0009393	0.000951129	0.000660606	0.000716384	0	0	0	-2	0	0
Cre10.g451950_4532.1.p	Cre10.g451950_4532	Non adjusted p-value < 0.05	AAT1	Alanine aminotransferase	Alanine aminotransferase (EC 2.6.1.2)# CO2-responsive gene# predicted mitochondrial by Target-P [PMID: 8883380]	0.000573294	0.000549364	0.000380683	0.000346916	0.000351286	0.000183085	0.000829405	0.000451274	0.000798373	0.000761698	0.00046776	0.000488458	0.000501114	0.000293762	0.000693017	0.000572639	0	0	0	2	0	-2
Cre12.g486300_4532.1.p	Cre12.g486300_4532	Non adjusted p-value < 0.05	PSAL1	Photosystem I reaction center subunit L	Chloroplast precursor# subunit XI	0.00203188	0.000973534	0.00151788	0.000461079	0.00140066	0.00048667	0.000440939	0.000799707	0.000424441	0.000809888	0.000828922	0.0004328	0.00150776	0.000782804	0.000555029	0.000690537	2	0	2	0	0	0
CreCp.g802280_4532.1.p	CreCp.g802280_4532	Non adjusted p-value < 0.05	psaA_exon1	photosystem I P700 apoprotein A1 transpliced exon 1 of 3	Note=transpliced_with_CreCp.g802280_CreCp.g802281_CreCp.g802282#	0.0099562	0.00954063	0.00991679	0.00903715	0.00915101	0.00953872	0.0057616	0.00522475	0.00554603	0.00529126	0.00812344	0.00282763	0.00980454	0.00924229	0.00551079	0.00541411	2	0	2	-2	0	2
Cre06.g280650_4532.1.p	Cre06.g280650_4532	Non adjusted p-value < 0.05	Y3IP1	Chloroplast Ycf3 interacting protein involved in Photosystem I biogensis	Conserved in the Green Lineage	0	0.000355994	0	0	0	0	0	0.00116972	0	0.000296153	0.000606227	0.000633051	0.000118665	0	0.000389907	0.00051181	0	0	0	0	0	-2
Cre06.g261000_4532.1.p	Cre06.g261000_4532	Non adjusted p-value < 0.05	PSBR1	Photosystem II 10 kDa polypeptide	similar to At1g79040, chloroplast-targeted	0.00564891	0.00473648	0.00492323	0.00320467	0.00259603	0.00202952	0.00183881	0.0022233	0.00354002	0.0028145	0.00172839	0.00360974	0.00510287	0.00261007	0.00253404	0.00271755	2	2	2	0	0	0
Cre08.g372450_4532.2.p	Cre08.g372450_4532	Non adjusted p-value < 0.05	PSBQ1	Photosystem II Oxygen Evolution Enhancer protein 3	gi:131395# gi:18164	0.00715086	0.00632528	0.004931	0.00449361	0.00707813	0.00632402	0.00429732	0.00346392	0.00505577	0.00526203	0.0053857	0.00468668	0.00613571	0.00596525	0.00427234	0.00511147	2	0	0	-2	0	0
Cre11.g801318_4532.1.p	Cre11.g801318_4532	Non adjusted p-value < 0.05	PSBW1	Photosystem II reaction center W protein, chloroplastic	Stabilizes dimeric photosystem II (PSII).	0.00173151	0.00165924	0.00172466	0.00235752	0.00238722	0.00248836	0	0.000681489	0	0.000690165	0.000706386	0	0.00170514	0.00241103	0.000227163	0.000465517	2	0	0	-2	0	0
CreCp.g802331_4532.1.p	CreCp.g802331_4532	Non adjusted p-value < 0.05	psbC	photosystem II 43 kDa protein	0	0.00237567	0.00227651	0.00236626	0.0017643	0.00218354	0.00268988	0.00206218	0.00170003	0.00180456	0.00172167	0.00193835	0.00202412	0.00233948	0.00221257	0.00185559	0.00189471	2	0	2	0	0	0
Cre03.g189800_4532.2.p	Cre03.g189800_4532	Non adjusted p-value < 0.05	CYN38	Cyclophilin 38	0	0.00253985	0.00267722	0.00202383	0.00184432	0.00256788	0.00194668	0.00176375	0.00159941	0.00190998	0.00202472	0.00124338	0.0015148	0.00241363	0.00211963	0.00175772	0.0015943	2	0	2	0	0	2
Cre03.g199535_4532.1.p	Cre03.g199535_4532	Non adjusted p-value < 0.05	(SEP3)	Stress-enhanced protein 3	CAB/LHC superfamily protein with two transmembrane helices, one of which has an LHC motif# links chlorophyll and carotenoid synthesis pathways in plants# binds to CHLG and pytoene synthase in A. thaliana on thylakoid membranes# LIL3 homolog in plants is involved in the chlorophyll biosynthesis pathway, interacting with CHLP and POR	0.000399847	0.000766316	0.000398265	0	0.000735021	0	0.000694168	0.00125898	0.000668196	0.000956253	0.000652485	0.000681357	0.000521476	0.000245007	0.00087378	0.000763365	0	2	0	2	0	-2
Cre10.g430150_4532.1.p	Cre10.g430150_4532	Non adjusted p-value < 0.05	LPA1	Low Photosystem II Accumulation 1	Intrinsic thylakoid membrane protein with TPR and DUF3493 domains# homologous to cyanobacterial PratA and LPA1 of Arabidopsis# also known as REP27	0.000443483	0.000212486	0.000220864	0.000402546	0.000407617	0	0	0.000174546	0	0.000353537	0.000180923	0.000377857	0.000292278	0.000270054	5.8182e-05	0.000304106	2	0	0	0	-2	0
Cre13.g570851_4532.1.p	Cre13.g570851_4532	Non adjusted p-value < 0.05	PSB34	PSII assembly protein	Homolog of Thermosynechococcus tsl0063 protein, belongs to extended LHC superfamily# associated with RC47 and monomeric PSII assembly intermediates	0	0.000592586	0.00061595	0	0	0	0.000536795	0.000486778	0.00103342	0	0.000504561	0.000526888	0.000402845	0	0.000685665	0.000343816	0	0	0	2	0	0
Cre05.g233950_4532.2.p	Cre05.g233950_4532	Non adjusted p-value < 0.05	CGL129	Conserved in the Green Lineage	0	0.00139248	0.00133435	0.000693482	0.00126394	0.00063993	0.000667044	0.000604363	0.000548051	0.000581751	0	0.000568073	0.000593209	0.0011401	0.000856971	0.000578055	0.000387094	0	0	2	0	0	0
Cre01.g049950_4532.1.p	Cre01.g049950_4532	Non adjusted p-value < 0.05	VLE1	Sporangin (Vegetative Lytic Enzyme 1)	subtilisin-like protease involved in the digestion of the sporangial/mother cell wall and hatching of daughter cells after mitosis in the Chlamydomonas vegetative cell cycle. Characterized by Kubo et al. (2009) [PMID: 19179351]# null-allele mutant was isolated (PMID 29743196)	0.0002674	0.000341652	0.000355122	0.000485434	0.000327699	0.000512376	0.000618972	0.000491136	0.00044686	0.000426333	0.000436353	0.000531605	0.000321391	0.000441836	0.000518989	0.000464764	-2	0	0	0	0	0
CreCp.g802269_4532.1.p	CreCp.g802269_4532	Non adjusted p-value < 0.05	clpP	ATP-dependent Clp protease proteolytic subunit	Presumably involved in RUBISCO degradation	0.000570012	0.000182073	0.000567755	0.00034493	0.000174638	0.000364073	0	0.000149564	0	0	0.000155027	0.000161887	0.000439947	0.000294547	4.99e-05	0.000105638	2	0	0	-2	0	0
Cre12.g517900_4532.4.p	Cre12.g517900_4532	Non adjusted p-value < 0.05	SECA1	Chloroplast-associated SecA protein	SecA protein associated with import of proteins into chloroplast. Strong homology to SecA	9.87e-05	9.46e-05	9.83e-05	0	0.000181388	9.45e-05	0	0	0	7.87e-05	8.05e-05	8.41e-05	9.72e-05	9.2e-05	0	8.11e-05	2	0	0	-2	-2	0
Cre02.g095122_4532.2.p	Cre02.g095122_4532	Non adjusted p-value < 0.05	FKB16H	Peptidyl-prolyl cis-trans isomerase, FKBP-type	FKBP-type peptidyl-prolyl cis-trans isomerase (EC 5.2.1.8) (PPIase) (Rotamase) (Immunophilin)# localization unsure# linked to FKB17-2 and FKB16-6	0.000411413	0.000394241	0.00163914	0.000746872	0.00113442	0.00157665	0.000357124	0.000323848	0.000687524	0.000327971	0.000335679	0.000350533	0.000814931	0.00115265	0.000456165	0.000338061	0	0	0	-2	0	2
Cre03.g178450_4532.1.p	Cre03.g178450_4532	Non adjusted p-value < 0.05	CPN10	Chaperonin 10	Co-chaperonin assisting the CPN60 chaperonin in protein folding# homologous to bacterial GroES# closely related to mitochondrial CPN10 from Arabidopsis, thus very likely mitochondrial# heptamers of Cpn10-like cochaperonins bind to one of the two Cpn60 heptameric rings and trigger ATP hydrolysis#	0.00100568	0.0019274	0.00200339	0.00182569	0.00184869	0.00192702	0.00174594	0.000791629	0.000840308	0.00160341	0.0016411	0.00171371	0.00164549	0.00186713	0.00112596	0.00165274	0	0	0	-2	0	0
Cre11.g478750_4532.1.p	Cre11.g478750_4532	Non adjusted p-value < 0.05	FKB15B	Peptidyl-prolyl cis-trans isomerase, FKBP-type	FKBP-type peptidyl-prolyl cis-trans isomerase (EC 5.2.1.8) (PPiase) (Rotamase) (Immunophilin)# probably secreted# linked to FKB15-4 and FKB15-1	0	0	0	0.0004807	0	0.000507379	0.000459702	0.000416869	0	0.000422175	0.000432098	0.000451218	0	0.00032936	0.00029219	0.000435164	0	0	-2	0	0	0
Cre12.g544150_4532.1.p	Cre12.g544150_4532	Non adjusted p-value < 0.05	CYN20B	Cyclophilin 20-2	Peptidyl-prolyl cis-trans isomerase (rotamase), cyclophilin type# similar to AtCYP20-2 (TLP2)# possibly directed to chloroplast thylakoid lumen# linked to CYN20-6 and CYN13	0.0020486	0.00196309	0.00204049	0.0011157	0.00150634	0.0019627	0.00142262	0.00161258	0.00136939	0.00163311	0.00133719	0.00174545	0.00201739	0.00152825	0.0014682	0.00157192	2	0	0	0	0	0
Cre02.g080350_4532.1.p	Cre02.g080350_4532	Non adjusted p-value < 0.05	(GID6/UBP14)	Putative deubiquitinase component of GID ubiquitination complex	0	0.000105357	0	0	9.56e-05	9.68e-05	0.000100939	0.000182908	0.000165865	8.8e-05	0.000167977	0	8.98e-05	3.5119e-05	9.78e-05	0.000145591	8.59e-05	-2	0	0	0	0	0
Cre13.g578451_4532.4.p	Cre13.g578451_4532	Non adjusted p-value < 0.05	TSL1	Leucyl-tRNA synthetase	Possibly the chloroplast leucyl-tRNA synthetase	0	0.00013827	0	0	0	0	0	0.000113582	0.000120566	0.000115028	0.000117731	0.00012294	4.609e-05	0	7.8e-05	0.000118566	0	0	0	0	0	-2
Cre03.g203450_4532.1.p	Cre03.g203450_4532	Non adjusted p-value < 0.05	RPS21	Cytosolic 80S ribosomal protein S21	Cytosolic 40S small ribosomal subunit protein S21	0.00121417	0.00116349	0.00120936	0.00110209	0.00334793	0.00232652	0.00105395	0.0019115	0.00101452	0.000967914	0.000990663	0.0010345	0.00119567	0.00225885	0.00132665	0.000997692	0	0	0	0	0	2
Cre05.g234637_4532.2.p	Cre05.g234637_4532	Non adjusted p-value < 0.05	0	0	0	0.00094821	0	0	0.00172136	0.00261457	0.00090845	0.000823085	0.000746393	0.00158458	0.000755895	0.000773661	0.000807894	0.00031607	0.00174813	0.00105135	0.00077915	-2	-2	-2	0	0	0
Cre05.g237700_4532.1.p	Cre05.g237700_4532	Non adjusted p-value < 0.05	NOP10	Nucleolar protein, Structural Component of H/ACA snoRNPs	Structural Component of H/ACA snoRNPs which catalyze the snoRNA-guided pseudouridylation of the pre-rRNA and other RNA molecules	0.00155566	0.00149072	0.0015495	0.00141205	0.00142984	0.00149043	0.00135038	0.00122455	0.00129985	0.00124014	0.00126929	0.00132545	0.00153196	0.00144411	0.00129159	0.00127829	2	0	2	-2	0	2
Cre11.g467578_4532.1.p	Cre11.g467578_4532	Non adjusted p-value < 0.05	(eL28)	Putative Ribosomal protein L28e family protein	0	0.00237052	0.00227158	0.00157409	0.0021517	0.00217881	0.00227113	0.00137181	0.00186598	0.00198073	0.00188974	0.00193415	0.00201974	0.00207207	0.00220055	0.00173951	0.00194787	0	0	0	-2	0	0
Cre12.g494050_4532.1.p	Cre12.g494050_4532	Non adjusted p-value < 0.05	RPL9	Cytosolic 80S ribosomal protein L9	Cytosolic 60S large ribosomal subunit protein L9	0.00233714	0.00223959	0.00186231	0.00169712	0.0017185	0.00134348	0.00202873	0.00147176	0.00156226	0.00186312	0.00190691	0.00199129	0.00214634	0.00158637	0.00168758	0.00192044	2	2	0	0	0	0
Cre12.g498900_4532.1.p	Cre12.g498900_4532	Non adjusted p-value < 0.05	RPS7	Cytosolic 80S ribosomal protein S7	Cytosolic 40S small ribosomal subunit protein S7	0	0.000491785	0.000511175	0.00232916	0.000943403	0.00147506	0.00222742	0.00121193	0.00214408	0.00163647	0.00167494	0.00131179	0.00033432	0.00158254	0.00186114	0.00154107	-2	-2	-2	0	0	0
Cre13.g567850_4532.1.p	Cre13.g567850_4532	Non adjusted p-value < 0.05	(GAR1)	Putative H/ACA ribonucleoprotein complex subunit 1	0	0.000905109	0.000433665	0.000901526	0.000821559	0.00083191	0.000867157	0.000785672	0.0010687	0.000756277	0.000721536	0.000369247	0.000385586	0.000746767	0.000840209	0.000870216	0.000492123	0	0	0	0	2	2
Cre17.g738300_4532.1.p	Cre17.g738300_4532	Non adjusted p-value < 0.05	RPLP1	Acidic ribosomal protein P1	Cytosolic 80S ribosomal protein P1# Cytosolic 60S large ribosomal subunit protein P1	0.000930486	0.000891648	0.0018536	0.000844594	0.000855234	0.00089147	0.000807701	0.000732442	0.000777481	0.000741766	0.0007592	0.000792793	0.00122525	0.000863766	0.000772541	0.000764586	2	0	2	0	0	0
CreCp.g802299_4532.1.p	CreCp.g802299_4532	Non adjusted p-value < 0.05	rps2	30S ribosomal protein S2	0	0.000109409	0.000209684	0.000217951	0.000297928	0.000301682	0.000209642	0.000189943	0.000172245	0.000182836	0.000174437	0.000178537	9.32e-05	0.000179015	0.000269751	0.000181675	0.000148725	0	0	0	0	0	2
Cre06.g308850_4532.1.p	Cre06.g308850_4532	Non adjusted p-value < 0.05	EIF3X	hypothetical eIF3-like protein	0	0.000421873	0.000404264	0.000420203	0.00038293	0.000387754	0.000808366	0.000732407	0.000996245	0.00105751	0.00134524	0.000688427	0.000718889	0.000415447	0.00052635	0.000928719	0.000917518	-2	0	-2	2	0	0
Cre07.g353550_4532.1.p	Cre07.g353550_4532	Non adjusted p-value < 0.05	SUI1B	Translation initiation factor SUI1 family protein	putative protein with some similarity to translation initiation factor SUI1	0.000524011	0.000502138	0.000521936	0.00047564	0.000481632	0.000502038	0.000454863	0	0	0.000417731	0.000427549	0.000446468	0.000516028	0.000486437	0.000151621	0.000430583	2	0	0	-2	-2	0
Cre17.g696250_4532.2.p	Cre17.g696250_4532	Non adjusted p-value < 0.05	0	Putative eukaryotic translation initiation factor 4g 1	0	0	0	0.000138021	0	6.37e-05	0	6.01e-05	0.000109076	0.000115784	0.000165697	0.000169592	0.000177096	4.6007e-05	2.12e-05	9.5e-05	0.000170795	0	0	-2	0	0	-2
Cre06.g285150_4532.1.p	Cre06.g285150_4532	Non adjusted p-value < 0.05	0	Ascorbate peroxidase-related	This is a ascorbate peroxidase-related (APX-R) because the binding motif for ascorbate is missing but the heme-binding and the catalytic residues are conserved# Likely localized to the thylakoid lumen#	0	0	0	0	0.000271543	0	0.000256451	0.000232556	0.000246856	0.000235516	0.000241052	0	0	9.05e-05	0.000245288	0.000158856	-2	0	0	0	0	0
Cre09.g391900_4532.1.p	Cre09.g391900_4532	Non adjusted p-value < 0.05	TRXH1	Thioredoxin h1, cytosolic	This protein was previously named Ch1# mRNA level regulated by light, circadian clock and heavy metals [PMID: 11898433# PMID: 1436225, PMID: 1398712, PMID: 11538123	0.00088108	0	0	0	0	0	0	0	0.0014724	0.00140476	0.00143778	0.0015014	0.000293693	0	0.000490799	0.00144798	0	0	-2	0	-2	-2
Cre09.g396252_4532.2.p	Cre09.g396252_4532	Non adjusted p-value < 0.05	GSR2	Glutathione reductase	Glutathione reductase (GR) (Grase). Previously annotated as GSHR2	0.0001937	0.000185615	0.000192934	0	0.000178035	0	0.00016814	0.000152473	0	0	0	0	0.00019075	5.9345e-05	0.000106871	0	0	0	2	0	0	0
Cre09.g401886_4532.1.p	Cre09.g401886_4532	Non adjusted p-value < 0.05	0	Putative Ascorbate peroxidase	0	0.000802919	0.000512937	0.000533161	0.000971737	0.00122997	0.000512835	0.00092929	0.00105338	0.000894521	0.000426715	0.000655116	0.000456069	0.000616339	0.000904849	0.000959063	0.000512633	0	0	0	0	2	2
Cre10.g449550_4532.1.p	Cre10.g449550_4532	Non adjusted p-value < 0.05	PRX3	Peroxiredoxin, type II	thioredoxin dependent peroxidase, probably cytosolic	0.000474105	0	0.000944456	0	0.000435762	0	0.000411543	0.00149279	0.00079229	0.00113384	0.00038683	0.000403947	0.000472854	0.000145254	0.000898873	0.00064154	0	0	0	2	0	0
Cre12.g543350_4532.1.p	Cre12.g543350_4532	Non adjusted p-value < 0.05	GSNOR2	Nitrosoglutathione (GSNO) reductase 2	One of two tandem paralogs of GSNOR (Cre12.g543350, Cre12.g543400)#	0.00052818	0.000506134	0.000263045	0.000479425	0.000485464	0.000506033	0.000229241	0.000207881	0.000220664	0.000210528	0.000430952	0.00022501	0.000432453	0.000490307	0.000219262	0.00028883	2	0	0	-2	0	2
Cre17.g712100_4532.1.p	Cre17.g712100_4532	Non adjusted p-value < 0.05	MDAR1	Monodehydroascorbate reductase 1	A key enzyme in ascorbate recycling, which is likely responsible along with VTC2 for the 10-fold increase in ascorbate content of iron-limited cells#	0.000223735	0.000428792	0	0.00101541	0.0010282	0.00064306	0.000388422	0.00035223	0.00037389	0.00142686	0.0010953	0.00114376	0.000217509	0.000895558	0.000371514	0.00122197	0	-2	-2	0	0	0
Cre17.g708800_4532.2.p	Cre17.g708800_4532	Non adjusted p-value < 0.05	GSH2	Glutathione synthetase	catalyzes the addition of glycine to gamma-glutamylcysteine, forming glutathione (GSH synthetase) [EC:6.3.2.3]# higher plant enzyme is predicted chloroplastic, but found in the cytosol (PMID: 16328783)# ts-lethal mutant block at S/M (PMID 29743196)	0.000711157	0.000227158	0.000236114	0.000860681	0.000871524	0.00090845	0.000617314	0.000186598	0.000396145	0.000188974	0.00038683	0.000201974	0.000391476	0.000880218	0.000400019	0.000259259	0	-2	0	-2	0	2
Cre02.g096150_4532.1.p	Cre02.g096150_4532	Non adjusted p-value < 0.05	MSD1	Mn superoxide dismutase	Superoxide dismutase [Mn], mitochondrial precursor# the name MSD1 replaces the previous designation SodA.	0.00137012	0.00175057	0.000909797	0.000829097	0.000839542	0.000437556	0.00118932	0.000719003	0.00152643	0.000364078	0.000745269	0.000389123	0.0013435	0.000702065	0.00114492	0.00049949	0	0	2	0	2	0
Cre06.g309050_4532.2.p	Cre06.g309050_4532	Non adjusted p-value < 0.05	NOT2	Negative regulator of transcription	putative homolog of not2 in yeast: general negative regulator of transcription subunit 2. Volvox ortholog, 127435	0.000290268	0.000278152	0.000289119	0.000263474	0.000266793	0.000278097	0.000125982	0.000114244	0.000121269	0.000231396	0.000118417	0.000123657	0.000285846	0.000269455	0.000120498	0.000157823	2	0	2	-2	0	2
Cre06.g307450_4532.1.p	Cre06.g307450_4532	Non adjusted p-value < 0.05	(SF3A1)	SF3A1 splicing factor 3a, subunit 1	0	0.000232079	0.000111196	0.000231161	0.000210656	0.000106655	0.000111174	0.000402909	0.000365367	0.000387834	0.000277514	0.000284036	0.000296605	0.000191479	0.000142828	0.00038537	0.000286052	-2	0	0	2	0	-2
Cre16.g674250_4532.2.p	Cre16.g674250_4532	Non adjusted p-value < 0.05	SRS10	Serine/arginine-rich pre-mRNA splicing factor	Serine/arginine-rich pre-mRNA splicing factor protein of the RS subfamily	0	0.000378596	0	0.000358617	0.000363135	0.000378521	0.000342952	0.000310997	0.000330121	0.000314956	0.000322359	0.000336623	0.000126199	0.000366758	0.000328023	0.000324646	-2	-2	-2	0	0	0
Cre06.g286250_4532.3.p	Cre06.g286250_4532	Non adjusted p-value < 0.05	0	Mitochondrial substrate carrier protein	Putative mitochondrial substrate carrier protein. Based on homology to: 1)gi 34394981 dbj BAC84529.1 [34394981] a mitochondrial aspartate-glutamate carrier protein-like from Oryza sativa 2)gi 15028275 gb AAK76726.1 [15028275] a putative mitochondrial carrier protein from Arabidopsis thaliana.	0	0.000328987	0.000341958	0	0.000315552	0.000657843	0.000298014	0.000270246	0.000286864	0	0	0	0.000223648	0.000324465	0.000285041	0	0	0	0	0	2	2
Cre08.g358526_4532.1.p	Cre08.g358526_4532	Non adjusted p-value < 0.05	AAA1	Plastidic ADP/ATP translocase	ADP,ATP carrier protein# belongs to a plant-specific transporter family# most abundantly expressed isoform in a three-member family# null-allele mutant was isolated (PMID 29743196)	0.000172551	0.000330698	0.000171868	0.000156623	0.000158596	0.000165316	0.000449345	0.000407476	0.00057671	0.000550218	0.000422362	0.000147017	0.000225039	0.000160178	0.000477844	0.000373199	-2	0	0	2	0	0
Cre09.g386650_4532.1.p	Cre09.g386650_4532	Non adjusted p-value < 0.05	ANT1	ADP/ATP carrier protein, mitochondrial	Adenine Nucleotide Translocator 1, mitochondrial# ADP,ATP carrier protein (ADP/ATP translocase) (Adenine nucleotide translocator) [gi:113465, PMID: 8455552]	0.00193952	0.0015488	0.0012879	0.00293414	0.00178266	0.00247759	0.00168358	0.00127226	0.00243089	0.00180384	0.00237373	0.00192793	0.00159207	0.00239813	0.00179558	0.00203517	0	-2	0	0	0	0
Cre09.g416800_4532.1.p	Cre09.g416800_4532	Non adjusted p-value < 0.05	(OEP21)	Putative outer membrane porin	0	0.000934855	0.00134375	0.000931154	0.00127284	0.00128887	0.00223914	0.000811493	0.000735881	0.0011717	0.0014905	0.00152553	0.00119477	0.00106992	0.00160028	0.000906357	0.0014036	0	-2	0	-2	-2	0
Cre10.g461050_4532.1.p	Cre10.g461050_4532	Non adjusted p-value < 0.05	ATPVA1	Vacuolar ATPase subunit A	Vacuolar ATP synthase subunit A, V-ATPase A, vacuolar proton pump alpha subunit	0.00048488	0.000309761	0.000321974	0.000586828	0.000445666	0.000309699	0.000561195	0.000763357	0.000675247	0.000515383	0.000395622	0.000550837	0.000372205	0.000447398	0.0006666	0.000487281	-2	0	0	0	0	0
Cre03.g194850_4532.1.p	Cre03.g194850_4532	Non adjusted p-value < 0.05	MDH1	NAD-dependent malate dehydrogenase 1, chloroplastic	Malate dehydrogenase (MDH) (= malic dehydrogenase) [EC:1.1.1.37]# NAD-dependent# sodium acetate-induced in Chlamydomonas reinhardtii# nuclear gene# gene product is localized in the chloroplast# Genbank entry U42979, as MDH2# present in thylakoid-enriched	0.00280456	0.00215	0.00307281	0.00229111	0.00283552	0.00241827	0.00219103	0.00220764	0.00164037	0.00201217	0.00205946	0.00215059	0.00267579	0.00251497	0.00201302	0.00207407	2	0	2	-2	0	0
Cre10.g423250_4532.2.p	Cre10.g423250_4532	Non adjusted p-value < 0.05	MDH2	Malate dehydrogenase 2	Malate dehydrogenase ( MDH) (= malic dehydrogenase) [EC:1.1.1.37]# NAD-dependent# putative glyoxysomal localization# PMID: 1921471 We conclude that peroxisomal MDH2 helps photoautotrophs cope with nitrogen scarcity and high light by transmitting the redox state of the peroxisome to the chloroplast by means of malate shuttle- and H2O2-based redox signaling	0.00113461	0.000815438	0.000847589	0.00128734	0.00130356	0.00135879	0.000984889	0.0011164	0.00165907	0.00090449	0.000694311	0.000966711	0.000932546	0.00131657	0.00125345	0.000855171	0	-2	0	0	2	2
Cre01.g013700_4532.1.p	Cre01.g013700_4532	Non adjusted p-value < 0.05	VDAC1	Voltage-dependent anion-selective channel protein	Outer mitochondrial membrane protein porin.	0.00284463	0.00272589	0.00318754	0.00322756	0.00359504	0.00306602	0.00277791	0.00251908	0.00267398	0.00283461	0.00232098	0.0030296	0.00291935	0.0032962	0.00265699	0.0027284	0	0	0	-2	0	2
Cre16.g669650_4532.1.p	Cre16.g669650_4532	Non adjusted p-value < 0.05	0	0	0	0.00234264	0.00224485	0.00233336	0.00212639	0.00161488	0.0016833	0.00203351	0.00184403	0.00244678	0.0018675	0.0019114	0.00199597	0.00230695	0.00180819	0.0021081	0.00192496	0	2	2	0	0	0
Cre01.g024100_4532.1.p	Cre01.g024100_4532	Non adjusted p-value < 0.05	0	0	0	0	0	0	0	0	0.00025573	0	0	0.000223031	0.000212785	0.000217787	0.000227423	0	8.52e-05	7.43e-05	0.000219332	0	0	-2	0	0	0
Cre02.g084000_4532.1.p	Cre02.g084000_4532	Non adjusted p-value < 0.05	0	0	0	0.00248905	0.00397526	0.0033056	0.00301238	0.0045755	0.00238468	0.0028808	0.00195928	0.00207976	0.00198422	0.00135391	0.00212072	0.00325664	0.00332419	0.00230661	0.00181962	0	0	2	0	0	2
Cre02.g143650_4532.2.p	Cre02.g143650_4532	Non adjusted p-value < 0.05	0	0	0	0	0.000255097	0.000265155	0	0	0.000255046	0	0	0	0.000212217	0.000217204	0.000226815	0.000173417	8.5e-05	0	0.000218745	0	0	0	0	-2	0
Cre03.g145507_4532.2.p	Cre03.g145507_4532	Non adjusted p-value < 0.05	0	0	0	0.00191465	0.00183474	0.00190708	0.00139033	0.00140785	0.00183437	0.0013296	0.00150714	0.00159982	0.00122106	0.0015622	0.00163133	0.00188549	0.00154418	0.00147885	0.00147153	2	0	2	0	0	0
Cre03.g146447_4532.2.p	Cre03.g146447_4532	Non adjusted p-value < 0.05	0	0	Target of CRR1	0.000321168	0.000307762	0.000319896	0.000291521	0.000295194	0.000307701	0	0.000252811	0	0.000512058	0.000524093	0.000273642	0.000316275	0.000298139	8.43e-05	0.000436598	2	0	0	-2	-2	0
Cre03.g148300_4532.1.p	Cre03.g148300_4532	Non adjusted p-value < 0.05	0	0	0	0	9.21e-05	0	0	0	0	0	7.56e-05	0	0.000153222	7.84e-05	8.19e-05	3.07e-05	0	2.52e-05	0.000104507	0	0	0	0	-2	-2
Cre03.g173600_4532.1.p	Cre03.g173600_4532	Non adjusted p-value < 0.05	0	0	0	0	0	7.2e-05	6.56e-05	0.000132816	6.92e-05	0	0	6.04e-05	0	0	0	2.4e-05	8.92e-05	2.01e-05	0	0	-2	0	-2	0	2
Cre03.g208000_4532.1.p	Cre03.g208000_4532	Non adjusted p-value < 0.05	0	0	0	0.000809447	0.000775661	0.000806243	0	0.000743984	0	0	0.000637165	0	0.000645276	0.000660442	0.000689666	0.000797117	0.000247995	0.000212388	0.000665128	2	0	0	0	0	0
Cre07.g345500_4532.1.p	Cre07.g345500_4532	Non adjusted p-value < 0.05	0	0	0	0.00098252	0.000627673	0.00065242	0.000891824	0.00060204	0.000627548	0.000284289	0.000515601	0.000273653	0.000261082	0.000534437	0.000279042	0.000754204	0.000707137	0.000357848	0.000358187	2	0	2	-2	0	2
Cre07.g352650_4532.1.p	Cre07.g352650_4532	Non adjusted p-value < 0.05	0	0	0	0.000396661	0.000570157	0.000395091	0.000360046	0.000182291	0.000190014	0.000344319	0.000624472	0.000662872	0.000474317	0.000485464	0.000337964	0.00045397	0.000244117	0.000543888	0.000432582	0	2	0	2	0	0
Cre09.g406600_4532.1.p	Cre09.g406600_4532	Non adjusted p-value < 0.05	0	0	0	0.000843746	0.000539019	0.000280135	0.000765861	0.000258503	0.000538911	0.000244136	0.000221388	0.000235001	0.000224206	0.000229476	0.00023963	0.0005543	0.000521092	0.000233508	0.000231104	2	0	2	-2	0	2
Cre12.g520300_4532.2.p	Cre12.g520300_4532	Non adjusted p-value < 0.05	0	0	0	0.000130831	0	0.000130313	0	0	0	0.000113566	0	0	0.000104296	0.000106747	0.00011147	8.7048e-05	0	3.79e-05	0.000107504	0	0	0	0	0	-2
Cre12.g524600_4532.1.p	Cre12.g524600_4532	Non adjusted p-value < 0.05	0	Putative AB hydrolase-1 domain-containing protein	0	0.000205283	0	0.00020447	0.000186333	0.000188681	0.000196675	0	0.00016159	0.000171527	0	0	0	0.000136584	0.000190563	0.000111039	0	0	0	0	0	0	2
Cre12.g561500_4532.2.p	Cre12.g561500_4532	Non adjusted p-value < 0.05	0	0	0	0.000320135	0	0	0.000290584	0.000294245	0.000920134	0.000277891	0.000251998	0.000534987	0.000510411	0.000522408	0.000272762	0.000106712	0.000501654	0.000354959	0.000435194	-2	-2	-2	0	0	0
Cre13.g602450_4532.1.p	Cre13.g602450_4532	Non adjusted p-value < 0.05	0	0	0	0.0013158	0.000840584	0.00131059	0.000796225	0.000403128	0.000840416	0.00114217	0.000690496	0.00109943	0.00104893	0.00107358	0.00112109	0.00115566	0.000679923	0.000977365	0.0010812	0	2	0	0	0	0
Cre16.g677205_4532.3.p	Cre16.g677205_4532	Non adjusted p-value < 0.05	0	0	0	0.000214112	0.00016414	0.000127959	0.000155478	0.000118077	4.1e-05	7.43e-05	0.000101124	0.000107343	0	3.49e-05	7.3e-05	0.000168737	0.000104852	9.43e-05	3.6e-05	0	0	2	0	0	0
Cre16.g688302_4532.1.p	Cre16.g688302_4532	Non adjusted p-value < 0.05	0	0	0	0.000303543	0.000581746	0.000302341	0	0.000278994	0	0.000526975	0.000238937	0.000253629	0.000241979	0	0	0.000395877	9.2998e-05	0.000339847	8.07e-05	0	2	2	0	2	0
Cre04.g213450_4532.2.p	Cre04.g213450_4532	Non adjusted p-value < 0.05	VPS2A	Subunit of the ESCRT-III complex	Expressed Protein. Similar to yeast Vps2p/Did4p, SNF7-domain protein, component of the ESCRT-III complex involved in the ubiquitin-mediated internalization into the multi-vesicular bodies (late endosomes)	0	0	0	0.0004324	0.000437847	0.000456398	0	0	0.00039804	0.000379756	0.000388681	0	0	0.000442215	0.00013268	0.000256146	0	-2	0	-2	0	0
Cre13.g577950_4532.1.p	Cre13.g577950_4532	Non adjusted p-value < 0.05	VPS60	Subunit of the ESCRT-III complex	Expressed Protein. Similar to VPS60, a SNF7-domain protein, component of the ESCRT-III complex involved in the ubiquitin-mediated internalization into the multi-vesicular bodies (late endosomes)	0	0.000441696	0	0	0	0.000441608	0	0	0	0.000734898	0.000376085	0.000785453	0.000147232	0.000147203	0	0.000632145	0	0	-2	0	-2	-2
Cre01.g002400_4532.3.p	Cre01.g002400_4532	Non adjusted p-value < 0.05	0	Putative triacylglycerol lipase	0	0.000930486	0.000594432	0.000926803	0.000281531	0.00114031	0.00118863	0.000269234	0.000244147	0	0.000247255	0.000253067	0.000528529	0.00081724	0.000870156	0.000171127	0.00034295	2	0	0	-2	0	0
Cre01.g004300_4532.1.p	Cre01.g004300_4532	Non adjusted p-value < 0.05	ASN1	Asparagine synthase	Asparagine synthase (glutamine-hydrolyzing)	0.000344505	0.000330126	0.000343141	0.000469056	0.000633288	0.000660119	0.000448567	0.000406771	0.000287856	0.00041195	0.000562176	0.000293526	0.000339257	0.000587488	0.000381065	0.000422551	0	-2	0	-2	0	0
Cre01.g007700_4532.1.p	Cre01.g007700_4532	Non adjusted p-value < 0.05	0	0	0	0.000161365	0	0	0.000146469	0	0	0.000280143	0.00025404	0.000269661	0	0.00013166	0.000137486	5.38e-05	4.8823e-05	0.000267948	8.97e-05	-2	0	0	2	0	0
Cre01.g010848_4532.1.p	Cre01.g010848_4532	Non adjusted p-value < 0.05	0	0	0	0	0	0.000363252	0	0	0	0.000316571	0.000287074	0.000304727	0	0.000297562	0	0.000121084	0	0.000302791	9.92e-05	0	0	0	2	0	0
Cre01.g011000_4532.1.p	Cre01.g011000_4532	Non adjusted p-value < 0.05	RPL6	Cytosolic 80S ribosomal protein L6	Cytosolic 60S large ribosomal subunit protein L6	0.0013394	0.000855662	0.0013341	0.00121576	0.00164144	0.00171098	0.00232531	0.00140576	0.00149221	0.00106774	0.00109284	0.0011412	0.00117639	0.00152273	0.00174109	0.00110059	0	0	0	0	2	0
Cre01.g011500_4532.1.p	Cre01.g011500_4532	Non adjusted p-value < 0.05	RPN11	26S proteasome regulatory subunit	26S proteasome regulatory complex, lid subcomplex, non-ATPase subunit RPN11 (26S PROTEASOME-ASSOCIATED PAD1 HOMOLOG)	0.000642336	0.000923287	0.000639793	0.000583042	0.000295194	0.000307701	0.000836361	0.000758432	0.000805069	0.000512058	0.000524093	0.000273642	0.000735139	0.000395312	0.000799954	0.000436598	0	2	2	2	2	0
Cre01.g015000_4532.1.p	Cre01.g015000_4532	Non adjusted p-value < 0.05	NAGK1	N-acetyl-l-glutamate kinase	Acetylglutamate kinase-like protein, chloroplast precursor# based on location, could be the locus for the arg1 mutation	0.000585659	0.00084182	0.00058334	0.000531597	0.000807442	0.000280551	0.000254188	0.000691511	0.000734033	0.000466876	0	0.000249497	0.000670273	0.000539863	0.000559911	0.000238791	0	0	2	0	0	0
Cre01.g016300_4532.1.p	Cre01.g016300_4532	Non adjusted p-value < 0.05	0	Calmodulin-like protein	0	0.000303543	0.000290873	0.000604682	0.000826569	0.000278994	0.00058163	0.000263488	0.000238937	0.000253629	0	0.000495332	0	0.000399699	0.000562398	0.000252018	0.000165111	0	0	2	0	0	2
Cre01.g017300_4532.2.p	Cre01.g017300_4532	Non adjusted p-value < 0.05	PRPS21	Chloroplast ribosomal protein S21	imported to chloroplast# Chloroplast small ribosomal subunit protein S21	0.000646507	0.00123904	0.0012879	0.000586828	0.00118844	0.0012388	0.000561195	0.000508904	0	0.00103077	0.00158249	0.00165251	0.00105781	0.00100469	0.0003567	0.00142192	2	0	0	0	-2	0
Cre01.g020918_4532.4.p	Cre01.g020918_4532	Non adjusted p-value < 0.05	PREP1	Presequence protease 1	Zn metalloprotease, M16C family# Arabidopsis orthologues are dually-targeted to chloroplast and mitochondrion (PMID: 17081117)# degrades cTP and mTP cleaved off pre-proteins during organellar import, in a large catalytic chamber (PMID: 16601675)	0.000593337	0.000341143	0.000472791	0.000430854	0.000545352	0.000454766	0.000206017	0.000280231	0.000495772	0.000283798	0.000290469	0.000202214	0.00046909	0.000476991	0.00032734	0.000258827	0	0	2	0	0	2
Cre01.g021251_4532.2.p	Cre01.g021251_4532	Non adjusted p-value < 0.05	ARG7	Argininosuccinate lyase	Argininosuccinate lyase (Argininosuccinase). Last enzyme in arginine biosynthetic pathway. arg7 mutants require exogenous arginine. Genetic locus maps to right arm of linkage group I [PMID: 258383# PMID: 17126]	0.0006697	0.000427831	0.000444699	0.000202627	0.000410359	0.000641618	0.000387551	0.000351441	0.000373051	0.000177957	0.00018214	0.000380399	0.000514077	0.000418201	0.000370681	0.000246832	0	0	2	0	0	0
Cre01.g023350_4532.3.p	Cre01.g023350_4532	Non adjusted p-value < 0.05	0	Oligoendopeptidase	belongs to M3 family of metalloproteases, like thimet oligopeptidase# most similar to eubacterial homologues# probably cytosolic	0.000295436	0.000566209	0.000294267	0.000134082	0.000271543	0.000141524	0.000512902	0.000348834	0.000246856	0.000235516	0.000241052	0.000251718	0.000385304	0.000182383	0.000369531	0.000242762	0	2	0	0	0	0
Cre01.g025250_4532.2.p	Cre01.g025250_4532	Non adjusted p-value < 0.05	RFK2	Riboflavin kinase	biosynthesis of FMN from riboflavin and ATP	0.000308242	0.000590751	0.000921064	0.000839364	0.000283313	0.000295317	0.000802699	0.000970542	0.00103022	0.000491449	0.000502999	0.000262628	0.000606686	0.000472665	0.000934488	0.000419025	0	0	0	0	2	0
Cre01.g026450_4532.3.p	Cre01.g026450_4532	Non adjusted p-value < 0.05	SRS1	Serine/arginine-rich pre-mRNA splicing factor	Serine/arginine-rich pre-mRNA splicing factor protein of the SF2/ASF subfamily# contains two RNA recognition motifs (RRM)#	0.000589124	0.000846801	0.000586792	0.00106949	0.000812219	0.00112884	0.000767077	0.000695603	0.000246126	0.000469639	0.000721015	0.000752919	0.000674239	0.00100352	0.000569602	0.000647858	0	0	0	-2	0	0
Cre01.g026600_4532.1.p	Cre01.g026600_4532	Non adjusted p-value < 0.05	UBC11	E2 Ubiquitin conjugating enzyme	E2 Ubiquitin conjugating enzyme, subclass XV	0.000599771	0.000574737	0.000597397	0.000544407	0.000551265	0.000574622	0.00104125	0.000472116	0.0010023	0.000956253	0.000978727	0.00153305	0.000590635	0.000556765	0.000838555	0.00115601	0	0	-2	0	0	-2
Cre01.g029450_4532.5.p	Cre01.g029450_4532	Non adjusted p-value < 0.05	0	0	0	0	0	0	0.000136719	0	0	0.000130747	0.000118565	0.000125855	0.000120074	0	0	0	4.5573e-05	0.000125056	4e-05	-2	0	0	0	0	0
Cre01.g038400_4532.1.p	Cre01.g038400_4532	Non adjusted p-value < 0.05	CRT2	Calreticulin 2, calcium-binding protein	Calreticulin 2. Calreticulin (CRT) is a high-capacity calcium-binding protein mainly localized to the endoplasmic reticulum in eukaryotic cells. Higher plants contain two distinct groups of CRTs: a CRT1/CRT2 group and a CRT3 group. Similar to Arabidopsis At1g09210.1	0.00118526	0.000681474	0.000236114	0.00150619	0.00152517	0.00113556	0.00123463	0.00167939	0.00118844	0.00188974	0.00154732	0.00161579	0.00070095	0.00138897	0.00136748	0.00168428	-2	-2	-2	0	0	0
Cre01.g046652_4532.1.p	Cre01.g046652_4532	Non adjusted p-value < 0.05	0	Putative tyrosyl tRNA synthase	0	0.000398248	0.000381625	0.000396672	0.000361486	0.00036604	0.000381549	0	0	0.000332762	0.000634952	0.000324937	0.000339316	0.000392182	0.000369692	0.000110921	0.000433068	2	0	0	-2	-2	0
Cre01.g047550_4532.1.p	Cre01.g047550_4532	Non adjusted p-value < 0.05	RAB6	Small Rab-related GTPase	Similar to the RabH/Rab6 type of small GTPase, involved in intra-Golgi vesicle trafficking# Class V in [PMID: 8756593]#	0.00141557	0.00135649	0.00046999	0.000428301	0.000433697	0.000452072	0.000819185	0.000742856	0.000394268	0.00188078	0.000769994	0.000804065	0.00108068	0.000438023	0.000652103	0.00115161	0	2	0	0	0	-2
Cre01.g047700_4532.1.p	Cre01.g047700_4532	Non adjusted p-value < 0.05	CYN40	Cyclophilin 40	Co-chaperone of cytosolic HSP90, homolog of mammilian CYP40# Peptidyl-prolyl cis-trans isomerase (rotamase), cyclophilin type# C-terminal TPR domain involved in HSP90 interaction# cytosolic# similar to At2g15790 (AtCYP40, CYP40) and AT2G38730 (AtCYP22)	0.00026409	0.000253067	0	0.000239712	0.000242732	0.000253017	0	0	0	0	0	0.00022501	0.000172386	0.000245154	0	7.5e-05	0	0	0	-2	0	0
Cre01.g048150_4532.2.p	Cre01.g048150_4532	Non adjusted p-value < 0.05	HLA8	Transcriptional co-activator/nuclease induced by high light	Staphylococcal nuclease homolog. Thermonuclease family. Induced under high light condition [PMID: 12000678]. A part of post-transcriptional gene silencing machinery [PMID: 11782532]	0.00068901	0.000660251	0.000686283	0.000625409	0	0	0.00059809	0.000542362	0.000575713	0.000549266	0.000562176	0.000587051	0.000678515	0.00020847	0.000572055	0.000566164	0	2	0	2	0	-2
Cre01.g048950_4532.1.p	Cre01.g048950_4532	Non adjusted p-value < 0.05	PYR5	Uridine 5'- monophosphate synthase	Uridine 5'- monophosphate synthase (orotate phosphoribosyltransferase / orotidine-5'-phosphate decarboxylase)# pyrimidine biosynthesis pathway# probably mitochondrion located, while higher plant and metazoan enzyme is cytosolic	0.000532417	0.000170065	0.00035354	0.00080545	0.000489359	0.000510092	0.00046216	0.000558797	0.000593158	0.000424433	0.000434408	0.00030242	0.000352007	0.000601634	0.000538038	0.000387087	0	-2	0	0	0	0
Cre01.g049000_4532.1.p	Cre01.g049000_4532	Non adjusted p-value < 0.05	RAF2	RuBisCO assembly chaperone, chloroplastic	Conserved in the Green Lineage	0.000921871	0.000883392	0.000918221	0.000836774	0.000847315	0.000883215	0.000800222	0.00072566	0.000770282	0.000367449	0.00075217	0.000785453	0.000907828	0.000855768	0.000765388	0.000635024	0	0	2	0	0	2
Cre01.g051900_4532.1.p	Cre01.g051900_4532	Non adjusted p-value < 0.05	RIP1	Rieske iron-sulfur protein of mitochondrial ubiquinol-cytochrome c reductase	0	0.000760015	0.000728292	0.000757007	0.00034493	0.000349275	0.000728147	0.000329862	0.000299127	0.000635042	0.00060587	0.00062011	0.000971323	0.000748438	0.000474117	0.000421344	0.000732434	2	0	0	0	0	0
Cre01.g056331_4532.1.p	Cre01.g056331_4532	Non adjusted p-value < 0.05	0	0	0	0.000427305	0.000409469	0.000425613	0	0.000392747	0.000409387	0	0.000336357	0	0.000340639	0.000348645	0.000364073	0.000420796	0.000267378	0.000112119	0.000351119	2	0	0	0	0	0
Cre01.g069472_4532.1.p	Cre01.g069472_4532	Non adjusted p-value < 0.05	TSC2	Putative organellar cysteinyl tRNA synthetase	Closer related to E coli cysS than TSC1	0.000151771	0.000145436	0.000151171	0.000137761	0.000278994	0	0	0	0.000126815	0	0	0	0.000149459	0.000138918	4.23e-05	0	0	0	2	0	0	2
Cre02.g073200_4532.2.p	Cre02.g073200_4532	Non adjusted p-value < 0.05	THD1	putative threonine dehydratase and component psaA trans-splicing sub complex II	homologous to threonine deaminase# threonine ammonia-lyase# threonine dehydratase (EC:4.3.1.19)# has been found in the psaA trans-splicing complex II in the chloroplast	0.000159045	0.000152406	0.000158415	0.000288727	0.000292364	0.000304752	0.000138057	0.000125194	0.000265784	0.000126788	0.000129767	0.000135509	0.000156622	0.000295281	0.000176345	0.000130688	0	-2	0	-2	0	2
Cre02.g073550_4532.2.p	Cre02.g073550_4532	Non adjusted p-value < 0.05	0	Nucleosome assembly protein	Nucleosome/chromatin assembly complex protein (NAP). ChromoDB NFA344	0.00109409	0.00104842	0.00108976	0.000993094	0.0010056	0.000698808	0.000633143	0.000861223	0.000609454	0.000872187	0.000595124	0.00124291	0.00107742	0.000899169	0.000701273	0.000903408	2	0	0	0	0	0
Cre02.g075650_4532.1.p	Cre02.g075650_4532	Non adjusted p-value < 0.05	0	0	0	0	0	0	0	0	0.000228746	0.000207252	0.000187941	0	0.000190333	0.000194807	0.000203427	0	7.62e-05	0.000131731	0.000196189	0	0	-2	0	0	0
Cre02.g079700_4532.1.p	Cre02.g079700_4532	Non adjusted p-value < 0.05	PYR2	Aspartate carbamoyltransferase	Aspartate carbamoyltransferase (PYRB)[EC:2.1.3.2]	0.00053528	0.00102587	0.000799741	0.000971737	0.000737984	0.000512835	0.00092929	0.000632026	0.000670891	0.000213357	0.000655116	0.000456069	0.000786965	0.000740852	0.000744069	0.000441514	0	0	2	0	0	0
Cre02.g080250_4532.1.p	Cre02.g080250_4532	Non adjusted p-value < 0.05	CGL97	Conserved in the green lineage 97	Protein of unknown function with YGGT domain# Conserved in the green lineage#	0	0	0	0	0	0.000364073	0.000329862	0.000299127	0	0.000302935	0.000310055	0.000323774	0	0.000121358	0.000209663	0.000312255	0	0	-2	0	0	0
Cre02.g080650_4532.1.p	Cre02.g080650_4532	Non adjusted p-value < 0.05	HSP90B	Heat shock protein 90B	HSP90B is one of 3 HSP90 genes in Chlamydomonas# HSP90B is localized to the ER# PMID: 16143837 and 15995001# forms a cluster with ER-targeted chaperones BIP1 and BIP2 [PMID: 16143837]	0.000364696	0.000116491	0.000363252	0.000331031	0.000223468	0.000349404	0.000527619	0.000574149	0.000406303	0.000581458	0.000694311	0.000517881	0.00028148	0.000301301	0.00050269	0.000597883	0	0	-2	0	0	0
Cre02.g082300_4532.1.p	Cre02.g082300_4532	Non adjusted p-value < 0.05	SUR6	Surfeit 6-like protein	putative component of the nucleolar matrix with strong binding capacity for nucleic acids. Surfeit genes are believed to play a role as housekeeping genes. While tightly clustered in vertebrates, surfeit loci seem unlinked in invertebrates	0	0	0	0.000221499	0	0	0.000211823	0.000192086	0	0.000194532	0.000199104	0.000207914	0	7.3833e-05	0.000134636	0.000200517	0	0	-2	0	0	0
Cre02.g086600_4532.2.p	Cre02.g086600_4532	Non adjusted p-value < 0.05	0	0	0	0.000329676	0.000315915	0.00032837	0	0.000303013	0	0	0	0.000275465	0	0	0	0.000324654	0.000101004	9.18e-05	0	2	0	2	0	0	0
Cre02.g088000_4532.1.p	Cre02.g088000_4532	Non adjusted p-value < 0.05	POC17	Proteome of centriole protein 17	Found in basal body proteome# Orthologous to human centrosome-proteome protein# Possibly mitochondrial# Previously annotated as Prohibtin (PHB1)#	0.000972919	0.000932309	0.000969067	0.00088311	0.000298078	0.000932123	0.00140756	0.0012764	0.00108391	0.00103412	0.00132303	0.00110526	0.000958098	0.000704437	0.00125596	0.00115414	0	0	0	2	0	0
Cre02.g088200_4532.2.p	Cre02.g088200_4532	Non adjusted p-value < 0.05	RB60	Protein disulfide isomerase 1	Protein disulfide isomerase 1 (CrPDI1 [PMID: 16143836]. Located in the chloroplast and the endoplasmic reticulum. The Rb60 protein is part of a complex involved in the control of psbA mRNA translation by light# Potential thioredoxin target [PMID: 15123830]	0.00336864	0.00286936	0.0033553	0.00271794	0.00326822	0.00251019	0.00227431	0.00265166	0.00281472	0.00328218	0.00274853	0.00318906	0.00319777	0.00283212	0.00258023	0.00307325	2	0	0	0	0	0
Cre02.g088850_4532.1.p	Cre02.g088850_4532	Non adjusted p-value < 0.05	RFS2	Riboflavin synthase	Encodes for 6,7-dimethyl-8-ribityllumazine (riboflavin) synthase	0.000444473	0.000425921	0	0	0	0.000425836	0.000771643	0.000349872	0.000742772	0.000354326	0.000362653	0.0003787	0.000290131	0.000141945	0.000621429	0.000365226	0	0	0	2	0	0
Cre02.g088900_4532.1.p	Cre02.g088900_4532	Non adjusted p-value < 0.05	PRPL1	Chloroplast ribosomal protein L1	imported to chloroplast# Chloroplast large ribosomal subunit protein L1	0.00152235	0.00175057	0.00151633	0.00138183	0.00139924	0.00116682	0.00158576	0.00095867	0.00152643	0.000970874	0.00124212	0.00129708	0.00159642	0.00131596	0.00135695	0.00117002	0	0	2	0	0	0
Cre02.g089100_4532.4.p	Cre02.g089100_4532	Non adjusted p-value < 0.05	COPD1	Delta subunit of COP-I complex	Expressed Protein. Delta-COP. Subunit of COP-I protein complex.	0	0.000193522	0	0.000183309	0.000185619	0.000386967	0.000175302	0.000317936	0.000168743	0.000321984	0.000329551	0.000172067	6.45e-05	0.000251965	0.00022066	0.000274534	-2	-2	-2	0	0	0
Cre02.g091050_4532.1.p	Cre02.g091050_4532	Non adjusted p-value < 0.05	ALAD1	Delta-aminolevulinic acid dehydratase	Delta-aminolevulinic acid dehydratase, chloroplast precursor (porphobilinogen synthase) (ALADH) (HEM2) [PMID: 7894023# PMID: 12228605]# predicted chloroplast targeting sequence amino acids 1-70 by ChloroP	0.00153172	0.00146779	0.00228849	0.00139033	0.00117321	0.0014675	0.0026592	0.00200952	0.00170647	0.00183159	0.00187464	0.0021751	0.00176267	0.00134368	0.00212506	0.00196044	0	0	0	2	0	0
Cre02.g091100_4532.3.p	Cre02.g091100_4532	Non adjusted p-value < 0.05	RPL15	Cytosolic 80S ribosomal protein L15	Cytosolic 60S large subunit ribosomal protein L15	0	0	0.000554011	0.000504869	0.000511229	0	0.000482815	0.000437828	0.000464751	0	0	0	0.00018467	0.000338699	0.000461798	0	0	0	0	0	2	0
Cre02.g092400_4532.1.p	Cre02.g092400_4532	Non adjusted p-value < 0.05	0	0	null-allele mutant was isolated (PMID 29743196)	0	0	0.00018467	0.000336579	0	0.00017763	0.000160938	0.000145943	0.000309834	0.000443402	0.000453823	0.000157968	6.16e-05	0.000171403	0.000205572	0.000351731	0	0	-2	0	0	0
Cre02.g092900_4532.1.p	Cre02.g092900_4532	Non adjusted p-value < 0.05	GUA1	GMP synthetase	0	0.000558292	0.000356659	0.000556082	0.000844594	0.000684187	0.000713176	0.000646161	0.000292977	0.000310992	0.000593413	0.00030368	0.000475676	0.000490344	0.000747319	0.00041671	0.00045759	0	0	0	-2	0	2
Cre02.g095100_4532.1.p	Cre02.g095100_4532	Non adjusted p-value < 0.05	CPLD26	conserved expressed protein related to pyridoxamine 5' phosphate oxidase	Pyridoxamine 5'-phosphate oxidase-like protein. Plant-lineage-and-diatoms conserved expressed protein. Previously annotated as CPLD26. Enzymatic activity is unproven	0.000458811	0.00043966	0.000456995	0.000416459	0.000421705	0.000879145	0	0.000361158	0	0.000365756	0.000374352	0.000390917	0.000451822	0.000572436	0.000120386	0.000377008	2	0	0	-2	-2	0
Cre02.g099150_4532.1.p	Cre02.g099150_4532	Non adjusted p-value < 0.05	SNAPA1	Alpha-SNAP, SNARE complex protein	Adaptor protein that connects NSF to cis-SNARE complexes. Expressed Protein. Found in the flagellar proteome [PMID: 15998802]	0.000657175	0.000314872	0.000654573	0	0	0.000314809	0.000570455	0.000517302	0.000549112	0.000523888	0.0002681	0.000559927	0.000542207	0.000104936	0.000545623	0.000450638	0	2	0	2	0	-2
Cre02.g101350_4532.1.p	Cre02.g101350_4532	Non adjusted p-value < 0.05	RPL10A	Cytosolic 80S ribosomal protein L10a	Cytosolic 60S large ribosomal subunit protein L10a	0.000930486	0.000891648	0.000926803	0.000844594	0.000855234	0.0013372	0.0016154	0.00146488	0.00116622	0.000741766	0.0011388	0.000792793	0.000916312	0.00101234	0.0014155	0.00089112	-2	0	0	0	2	0
Cre02.g102250_4532.1.p	Cre02.g102250_4532	Non adjusted p-value < 0.05	RPS3	Cytosolic 80S ribosomal protein S3	Cytosolic 40S small ribosomal subunit protein S3	0.00173151	0.00207405	0.00172466	0.0019646	0.00318296	0.00165891	0.00225454	0.00136298	0.00180849	0.00310574	0.00282554	0.00221293	0.00184341	0.00226882	0.00180867	0.00271474	0	0	0	0	-2	0
Cre02.g102800_4532.1.p	Cre02.g102800_4532	Non adjusted p-value < 0.05	RPB8	DNA-directed RNA polymerase II, 16.5 kDa polypeptide	RNA polymerase I, II and III 16.5 kDa subunit (RNA polymerase II subunit, putative)	0	0.000640311	0	0	0	0	0	0.000525982	0.000558325	0.000532678	0.000545197	0.000569321	0.000213437	0	0.000361436	0.000549065	0	0	0	0	0	-2
Cre02.g111800_4532.2.p	Cre02.g111800_4532	Non adjusted p-value < 0.05	0	0	0	0.00104527	0.00100164	0.00104113	0.00118598	0.00120092	0.0012518	0.000680504	0.00102849	0.00109174	0.00104159	0.000852854	0.00111324	0.00102935	0.0012129	0.000933579	0.00100256	0	0	0	-2	0	0
Cre02.g118900_4532.1.p	Cre02.g118900_4532	Non adjusted p-value < 0.05	MYG1	MYG1/GAMM1-like protein	Highly conserved expressed protein# homolog of mouse MYG1 (GAMM1), a highly conserved gene from autonomously proliferating mouse melanocytes. Contains a putative metal-dependent hydrolase domain. Similar to GAMM1 protein of Arabidopsis thaliana	0.000501572	0.000480636	0.000249793	0.000455272	0.000461008	0.00048054	0.000217693	0.000197409	0.000209548	0.000199922	0.000409241	0.00042735	0.000410667	0.000465607	0.000208217	0.000345504	2	0	0	-2	0	0
Cre02.g142200_4532.4.p	Cre02.g142200_4532	Non adjusted p-value < 0.05	0	Glutathione S-transferase	0	0.000505391	0.000968592	0.00050339	0.000917478	0.000464518	0.000968398	0.0004387	0.000397824	0.000422287	0.000402888	0.000412357	0.000430604	0.000659124	0.000783465	0.000419604	0.000415283	0	0	0	-2	0	2
Cre02.g142206_4532.5.p	Cre02.g142206_4532	Non adjusted p-value < 0.05	0	0	0	0.000344505	0.000660251	0.000343141	0.000312704	0.000316644	0.00033006	0	0.000271181	0.000287856	0	0.000281088	0	0.000449299	0.000319803	0.000186346	9.3696e-05	0	0	2	0	0	2
Cre02.g143000_4532.1.p	Cre02.g143000_4532	Non adjusted p-value < 0.05	GPAT1	Glycerol-3-phosphate acyltransferase, chloroplast precursor	Plastid glycerol-3-phosphate O-acyltransferase	0.000971337	0.000930793	0.000967492	0.000661255	0.000446391	0.000930607	0.00042158	0.000573448	0.000811614	0.000774331	0.00079253	0.000620699	0.000956541	0.000679418	0.000602214	0.000729187	2	0	0	0	0	0
Cre02.g144005_4532.1.p	Cre02.g144005_4532	Non adjusted p-value < 0.05	0	0	0	0.000298985	0.000286505	0.000297801	0.000542772	0.00054961	0.000286448	0.000259531	0.000235349	0.000249821	0.000238345	0.000243947	0.000509483	0.00029443	0.00045961	0.000248234	0.000330592	0	0	0	-2	0	0
Cre03.g144564_4532.1.p	Cre03.g144564_4532	Non adjusted p-value < 0.05	MMP13	Matrix metalloproteinase	Matrix metalloproteinase belonging to the M11 peptidase family	0.000395087	0.000252398	0.000262349	0	0.000363135	0.000378521	0.000342952	0.000207331	0.000440161	0	0	0.000112208	0.000303278	0.000247219	0.000330148	3.74e-05	0	0	2	0	2	0
Cre03.g144647_4532.1.p	Cre03.g144647_4532	Non adjusted p-value < 0.05	0	0	0	0.00053528	0	0.000533161	0.000485869	0.00049199	0	0	0	0	0.000426715	0.000436744	0.000456069	0.000356147	0.000325953	0	0.000439843	0	0	0	0	-2	0
Cre03.g148950_4532.3.p	Cre03.g148950_4532	Non adjusted p-value < 0.05	SRRP1	Ortholog of PSII biogenesis protein SRRP1	chloroplast RNA binding protein with S1 domain# Conserved in the Green Lineage# Arabidopsis homolog binds psbA mRNA	0.000286922	0.000274946	0.000285786	0.000260437	0	0	0.000498121	0.000451708	0.000239742	0.000457458	0.000234105	0.000244464	0.000282551	8.68e-05	0.000396524	0.000312009	0	2	0	2	0	-2
Cre03.g152150_4532.2.p	Cre03.g152150_4532	Non adjusted p-value < 0.05	0	0	0	0.000723211	0.00115504	0.000960464	0.00196936	0.00110787	0.00161673	0.00125555	0.00113857	0.00120858	0.00115306	0.000983467	0.00102698	0.000946238	0.00156465	0.0012009	0.0010545	0	-2	0	0	0	2
Cre03.g156600_4532.1.p	Cre03.g156600_4532	Non adjusted p-value < 0.05	GTRBP1	Glutamyl-tRNA reductase binding protein 1	Forms a ternary complex with FLU and GluTR [PMID: 26794057]# Interacts with petF#	0.000334101	0.000320155	0.000332778	0.00030326	0.000614161	0.000320091	0.000580027	0.000262991	0.000837488	0.000799017	0.000545197	0.000853982	0.000329011	0.000412504	0.000560169	0.000732732	0	0	-2	0	0	0
Cre03.g158000_4532.1.p	Cre03.g158000_4532	Non adjusted p-value < 0.05	GSA1	Glutamate-1-semialdehyde aminotransferase	Glutamate-1-semialdehyde aminotransferase (GSA-AT)# Glutamate-1-semialdehyde 2,1-aminomutase, chloroplast precursor# PMID: 16126849# PMID: 15890644# PMID: 12228605# PMID: 10872234# PMID: 10080695# PMID: 8989881# PMID: 8155881# PMID: 1985889# predicted chloroplast targeting sequence amino acids 1-29 by ChloroP	0.00150526	0.00103031	0.00107093	0.000780748	0.000790584	0.0010301	0.000933304	0.000846342	0.000718708	0.000857116	0.00105271	0.00109929	0.00120216	0.000867144	0.000832785	0.00100304	2	0	0	0	0	0
Cre03.g158750_4532.1.p	Cre03.g158750_4532	Non adjusted p-value < 0.05	0	DEAD/DEAH box helicase	0	0.00104802	0.00100428	0.00104387	0.00110983	0.000963264	0.00100408	0.000606484	0.000687467	0.000875689	0.000417731	0.000855099	0.000744113	0.00103206	0.00102572	0.000723213	0.000672314	0	0	2	-2	0	2
Cre03.g171350_4532.1.p	Cre03.g171350_4532	Non adjusted p-value < 0.05	SEC61A	SEC61-alpha subunit of ER-translocon	Expressed Protein. Similar to Sec61-alpha, subunit of the ER-protein translocase.	0.000209164	0	0.000208336	0	0	0	0.000363126	0.000164646	0	0.000333483	0.00017066	0.000178212	0.000139167	0	0.000175924	0.000227452	0	0	0	0	0	-2
Cre03.g174750_4532.1.p	Cre03.g174750_4532	Non adjusted p-value < 0.05	CYN26B	Cyclophilin 26-2	Peptidyl-prolyl cis-trans isomerase (rotamase), cyclophilin type [PMID: 15051864, PMID:15047905]# chloroplast thylakoid lumen# similar to At1g74070 (AtCYP26-2	0.000636179	0.000304812	0.000633661	0.000866181	0.000584729	0.000914255	0	0	0.000265784	0	0.000778604	0.000271019	0.000524884	0.000788388	8.86e-05	0.000349874	2	0	0	-2	0	0
Cre03.g175750_4532.1.p	Cre03.g175750_4532	Non adjusted p-value < 0.05	0	0	0	0	0	0	0.000164912	0	0	0.000157708	0.000143013	0	0.000144834	0.000148238	0.000154797	0	5.5e-05	0.00010024	0.00014929	0	0	-2	0	0	0
Cre03.g178500_4532.1.p	Cre03.g178500_4532	Non adjusted p-value < 0.05	RIB43	Flagellar protofilament ribbon protein 43	43 kDa filamentous microtubule inner protein (fMIP)	0	0.000259963	0	0.000246244	0.000249346	0.000259911	0.000235488	0.000213546	0.000226677	0.000216264	0.000221347	0.000231141	8.67e-05	0.000251834	0.000225237	0.000222917	-2	-2	-2	0	0	0
Cre03.g179800_4532.1.p	Cre03.g179800_4532	Non adjusted p-value < 0.05	LCI24	Low-CO2-inducible membrane protein	Low-CO2 inducible gene revealed by cDNA array analyses# SOSUI prediction: 3 transmembrane region# probably organelle-targetted# regulated by CCM1 [PMID: 15235119]	0.000565693	0.000542081	0.000563454	0.000513475	0.000519944	0.000541973	0.000491045	0	0	0.00045096	0	0	0.000557076	0.000525131	0.000163682	0.00015032	2	0	2	-2	0	2
Cre03.g179941_4532.1.p	Cre03.g179941_4532	Non adjusted p-value < 0.05	0	0	0	0.000446466	0.000427831	0.000444699	0.000405254	0.000410359	0.000427745	0	0.000351441	0.000373051	0	0	0.000380399	0.000439665	0.000414453	0.000241497	0.0001268	0	0	2	0	0	2
Cre03.g182450_4532.1.p	Cre03.g182450_4532	Non adjusted p-value < 0.05	0	0	0	0.000292829	0.000561214	0.00029167	0	0	0.000561101	0.000508376	0.000230504	0.000244678	0.000233438	0.000716774	0.000249497	0.000381904	0.000187034	0.000327853	0.000399903	0	2	0	0	0	0
Cre03.g185500_4532.1.p	Cre03.g185500_4532	Non adjusted p-value < 0.05	VIP1	Diphosphoinositol Pentakisphosphate Kinase	Inositol hexakisphosphate kinase# predicted to pyrophosphorylate InsP6 at the 1,3 positions, generating 1PP-InsP5 (In1sP7) and possibly 1,3PP-InsP4 (InsP8)# involved in Inositol Polyphosphate and TOR signaling# mutant is hypersensitive to rapamycin# also found in the flagellar proteome	6.29e-05	0	6.26e-05	5.71e-05	0	0	5.46e-05	4.95e-05	5.26e-05	0	0	0	4.18e-05	1.9e-05	5.22e-05	0	0	0	0	0	2	0
Cre03.g189400_4532.1.p	Cre03.g189400_4532	Non adjusted p-value < 0.05	TSS2	Seryl-tRNA(Sec) synthetase	transfers seryl moiety to tRNA-Ser and to tRNA-Sec (for selenocysteine synthesis)	0.000210936	0.000404264	0.000420203	0.00038293	0.000387754	0.000202092	0.000183102	0.000332082	0.000352502	0.000168155	0.000172107	0.000179722	0.000345134	0.000324259	0.000289229	0.000173328	0	0	2	0	0	0
Cre03.g189500_4532.1.p	Cre03.g189500_4532	Non adjusted p-value < 0.05	0	0	null-allele mutant was isolated (PMID 29743196)	0.000456706	0.000437644	0.000454899	0.000414548	0.000419771	0	0	0	0	0.000364078	0	0.000389123	0.00044975	0.000278106	0	0.000251067	2	0	0	0	0	0
Cre03.g190400_4532.1.p	Cre03.g190400_4532	Non adjusted p-value < 0.05	0	0	0	0.000490453	0.000939964	0.000977023	0.00089036	0.000450788	0.000939776	0.000851468	0.000386065	0.000409805	0.00039098	0.000400169	0	0.00080248	0.000760308	0.000549113	0.000263716	0	0	2	0	0	2
Cre03.g190950_4532.2.p	Cre03.g190950_4532	Non adjusted p-value < 0.05	TUA1	Alpha tubulin 1	0	0.00167532	0.00160539	0.00166869	0.0010862	0.00131986	0.000917185	0.00228525	0.00188393	0.00159982	0.000953954	0.0015622	0.00183524	0.0016498	0.00110775	0.001923	0.00145046	0	0	0	2	0	0
Cre03.g192850_4532.1.p	Cre03.g192850_4532	Non adjusted p-value < 0.05	0	0	0	0.000107287	0	0.000106862	0	0	0	9.31e-05	8.45e-05	8.96e-05	0	8.75e-05	0	7.1383e-05	0	8.91e-05	2.92e-05	0	0	0	2	0	0
Cre03.g194350_4532.1.p	Cre03.g194350_4532	Non adjusted p-value < 0.05	0	0	0	0.000152702	0.000146329	0	0.000277213	0.000280706	0.000146299	0.000265104	0.000240403	0.000127593	0.000243463	0.00049837	0.000260211	9.9677e-05	0.000234739	0.000211033	0.000334015	0	0	-2	0	0	0
Cre03.g195850_4532.2.p	Cre03.g195850_4532	Non adjusted p-value < 0.05	MSRB4	Methionine sulphoxide reductase	Similar to Selenoprotein R, but not a selenoprotein	0	0.000512937	0	0.000485869	0	0	0	0	0	0.000426715	0.000436744	0.000456069	0.000170979	0.000161956	0	0.000439843	0	0	0	0	-2	0
Cre03.g196900_4532.1.p	Cre03.g196900_4532	Non adjusted p-value < 0.05	0	0	0	0.0011622	0.00111369	0.00154347	0.00140656	0.00106821	0.000742313	0.0016814	0.00182968	0.00161849	0.00154414	0.00126435	0.00165037	0.00127312	0.00107236	0.00170986	0.00148629	0	0	0	2	0	0
Cre03.g197500_4532.1.p	Cre03.g197500_4532	Non adjusted p-value < 0.05	MOT6	Predicted protein	identified by comparative genomics as being present only in organisms having motile (MOT) cilia	0.00105692	0.00121537	0.00105274	0.000767487	0.000777155	0.000202521	0.000550471	0.000665574	0.000706501	0.00101107	0.000862361	0.000720415	0.00110834	0.000582388	0.000640849	0.000864615	0	2	0	0	0	0
Cre03.g197650_4532.1.p	Cre03.g197650_4532	Non adjusted p-value < 0.05	0	0	0	0.00113139	0.00108416	0.00112691	0.00102695	0.000346629	0.000722631	0.000654727	0.000593722	0.000630231	0.00060128	0.000615412	0.000321322	0.00111415	0.000698736	0.000626227	0.000512671	2	0	2	0	0	0
Cre03.g198950_4532.1.p	Cre03.g198950_4532	Non adjusted p-value < 0.05	CGL30	Conserved in the Green Lineage	0	0.00114002	0.000728292	0.000757007	0.00034493	0.000349275	0.000364073	0.000659725	0.000299127	0.000317521	0.00060587	0.000310055	0.000323774	0.000875107	0.000352759	0.000425458	0.000413233	2	2	2	0	0	0
Cre03.g199000_4532.4.p	Cre03.g199000_4532	Non adjusted p-value < 0.05	PHOT1	Phototropin 1	Blue-light receptor# found in flagella# regulates many biological processes including gametogenesis, chemotaxis, zygote maturation, light-stress response# contains two PAS and two protein kinase domains	0.000141023	0.000135136	0.000140464	0.000384015	0.000259235	0.000270219	0.000122414	0.000111007	0.000235667	0	0.000115063	0.000120154	0.000138874	0.00030449	0.000156363	7.84e-05	0	0	0	0	0	2
Cre03.g204250_4532.2.p	Cre03.g204250_4532	Non adjusted p-value < 0.05	SAH1	S-Adenosyl homocysteine hydrolase	found in the flagellar proteome [PMID: 15998802]# ts-lethal mutant was isolated (PMID 29743196)	0.000618398	0.000395057	0.000821266	0.00112263	0.000947309	0.000987446	0.000894658	0.000811297	0.00120566	0.000821625	0.00100912	0.000702517	0.000611574	0.00101913	0.000970538	0.000844422	-2	-2	0	0	0	0
Cre03.g206450_4532.1.p	Cre03.g206450_4532	Non adjusted p-value < 0.05	0	0	0	0.00155566	0.00149072	0.0015495	0	0.00142984	0.00149043	0	0	0	0.00124014	0	0	0.00153196	0.000973424	0	0.00041338	2	0	2	0	0	0
Cre03.g207825_4532.3.p	Cre03.g207825_4532	Non adjusted p-value < 0.05	0	0	0	0	0.000187439	0.000389658	0.000177547	0.000179784	0.000187401	0.000339583	0	0	0	0	0	0.000192366	0.000181577	0.000113194	0	0	0	0	0	0	2
Cre03.g800354_4532.1.p	Cre03.g800354_4532	Non adjusted p-value < 0.05	0	0	0	0.000452555	0.000433665	0.000450763	0.000821559	0.000415955	0.000867157	0.000392836	0.000356233	0.000378138	0.000360768	0.000369247	0	0.000445661	0.000701557	0.000375736	0.000243338	0	0	0	0	0	2
Cre04.g214502_4532.2.p	Cre04.g214502_4532	Non adjusted p-value < 0.05	UGE1	UDP-D-glucose/UDP-D-galactose 4-epimerase 5	ts-lethal mutant has fragile cell membrane when poked with a needle at restrictive temperature (PMID 29743196)	0.000541098	0	0	0.00049115	0.000497337	0.000518409	0.000469695	0.000425931	0.000452122	0.000431353	0.000441491	0.000461027	0.000180366	0.000502299	0.000449249	0.000444624	-2	-2	-2	0	0	0
Cre04.g219250_4532.1.p	Cre04.g219250_4532	Non adjusted p-value < 0.05	IFT52	Intraflagellar transport protein 52	Component of IFT-B1 particle# contains ABC-type uncharacterized transport domain# mutated in bld1 mutant# the C. elegans homologue of IFT52/BLD1 is osm-6. [PMID: 11676918, PMID: 11676919, Genbank entry AF397450].	0	0.000210146	0	0	0.000201564	0.000210104	0.000380722	0.000345248	0.000183239	0.000174822	0.00017893	0.000186848	7e-05	0.000137223	0.00030307	0.0001802	-2	0	0	0	0	0
Cre04.g219950_4532.1.p	Cre04.g219950_4532	Non adjusted p-value < 0.05	0	0	null-allele mutant was isolated (PMID 29743196)	0.000454621	0.000653468	0.000679232	0.000412655	0.000208927	0	0.000197315	0.00017893	0.000189933	0.000181208	0.000185467	0.000193673	0.000595774	0.000207194	0.000188726	0.000186783	0	2	0	0	0	0
Cre04.g225400_4532.1.p	Cre04.g225400_4532	Non adjusted p-value < 0.05	0	0	0	0	0.00030002	0.000311849	0.000284187	0.000287767	0.00029996	0.000271773	0.000246451	0.000261605	0.000249588	0	0	0.000203956	0.000290638	0.000259943	8.3196e-05	0	0	0	0	0	2
Cre04.g227350_4532.3.p	Cre04.g227350_4532	Non adjusted p-value < 0.05	CCR4	Putative NOT-complex component	Belongs to the CNOT2/3/5 family of transcription regulation complexes	0	0	0	0.000575615	0.000582867	0	0.000550471	0	0.000529876	0.000505535	0.000517416	0.000540311	0	0.000386161	0.000360116	0.000521087	0	0	-2	0	0	0
Cre05.g232752_4532.1.p	Cre05.g232752_4532	Non adjusted p-value < 0.05	COA1	Cytochrome oxidase complex assembly protein 1	0	0.000163216	0.000156404	0.000325141	0.00014815	0.000150016	0	0	0.000128478	0.000136378	0	0	0	0.00021492	9.94e-05	8.83e-05	0	0	0	2	0	0	0
Cre05.g234651_4532.1.p	Cre05.g234651_4532	Non adjusted p-value < 0.05	0	0	0	0	0	0	0.000278925	0	0.000147203	0	0	0.00012838	0.000122483	0.000125362	0.000130909	0	0.000142043	4.28e-05	0.000126251	0	-2	-2	0	0	0
Cre05.g240850_4532.2.p	Cre05.g240850_4532	Non adjusted p-value < 0.05	THIC1	Hydroxymethylpyrimidine phosphate synthase	involved in the regulation of thiamine biosynthesis. Precise catalytic function of this ThiC homolog is not known, though it participates in the formation of 4-amino-5-hydroxymethyl-2-methylpyrimidine	0.000157038	0	0.000156416	0.000142542	0.000144338	0.000300906	0	0	0	0.000125188	0.00012813	0	0.000104485	0.000195929	0	8.44e-05	0	0	0	-2	0	0
Cre05.g242300_4532.1.p	Cre05.g242300_4532	Non adjusted p-value < 0.05	EIF3D	Eukaryotic translation initiation factor 3, subunit D	putative Eukaryotic translation initiation factor 3 subunit 7 (eIF-3 zeta)# (IF3Z)	0.000526783	0.00067306	0.000699597	0.000956313	0.000645574	0.000841157	0.000609693	0.000552884	0.000586882	0.000559922	0.000716352	0.00044883	0.000633147	0.000814348	0.000583153	0.000575035	0	0	0	-2	0	2
Cre05.g247950_4532.2.p	Cre05.g247950_4532	Non adjusted p-value < 0.05	0	0	0	0	0	0	0	0	0	0.000417507	0.000378605	0	0	0.000784873	0.000819603	0	0	0.000265371	0.000534825	0	0	-2	0	0	-2
Cre06.g250100_4532.1.p	Cre06.g250100_4532	Non adjusted p-value < 0.05	HSP70B	Heat shock protein 70B	HSP70B is one of 9 genes encoding HSP70-like proteins in Chlamydomonas# HSP70B is localized to the chloroplast, there mainly to the stroma, but also to thylakoid and low density membranes# HSP70B is inducible by heat shock and light# it interacts with the GrpE-type nucleotide exchange factor CGE1 in an ATP-sensitive manner# HSP70B also interacts with HSP90C# HSP70B by an unknown mechanism protect…	0.00161293	0.00168612	0.00131445	0.00146405	0.00161726	0.00182627	0.00127281	0.00184675	0.00220534	0.00151958	0.00119638	0.000999457	0.00153783	0.00163586	0.00177497	0.00123847	0	0	0	0	2	2
Cre06.g250200_4532.4.p	Cre06.g250200_4532	Non adjusted p-value < 0.05	METM1	S-adenosylmethionine synthetase	S-Adenosylmethionine (AdoMet) synthetase (SAS1)# Methionine Adenosyl-transferase	0.000294562	0.000564534	0.000586792	0.000802114	0.00108296	0.000846632	0.000767077	0.000695603	0.00123063	0.000704458	0.000721015	0.000752919	0.000481963	0.000910568	0.000897769	0.000726131	-2	-2	0	0	0	0
Cre06.g251500_4532.1.p	Cre06.g251500_4532	Non adjusted p-value < 0.05	0	Spermine synthase	most similar to Arabidopsis spermine synthase ACAULIS 5 which transfers the aminopropyl group of decarboxylated S-AdoMet to spermidine, forming spermine (PMID: 12220656)# note that spermine has not been found in a survey of Chlamydomonas polyamines (PMID: 15002659)# SPS1 is found in the flagellar proteome [PMID: 15998802]	0.000951229	0.000911525	0.000947464	0.00115123	0.0008743	0.00151891	0.000825707	0.00099836	0.000264938	0.000758302	0.000517416	0.000540311	0.000936739	0.00118148	0.000696335	0.000605343	0	0	0	-2	0	2
Cre06.g255100_4532.1.p	Cre06.g255100_4532	Non adjusted p-value < 0.05	0	0	0	0.000325366	0.000623571	0.000432104	0.000393776	0.000498421	0.000415631	0.000659006	0.000768346	0.000815593	0.00060521	0.000707925	0.000369625	0.000460347	0.000435943	0.000747648	0.00056092	-2	0	0	2	0	0
Cre06.g256250_4532.1.p	Cre06.g256250_4532	Non adjusted p-value < 0.05	TEF14	Thylakoid lumenal protein	Putative chloroplast thylakoid lumen protein conserved in Viridiplantae (see GI:7388292)# present in thylakoid proteome [PMID: 17078018]. The restriction fragment used as Probe 99 in PMID: 11805055 overlaps this gene and the adjacent acetyltransferase. This gene matches the size of the mRNA (	0.00203188	0.00194707	0.00151788	0.00184432	0.00140066	0.00146001	0.00132282	0.00159941	0.00127332	0.00161977	0.0020723	0.0017312	0.00183227	0.00156833	0.00139852	0.00180776	2	0	0	0	-2	0
Cre06.g257500_4532.1.p	Cre06.g257500_4532	Non adjusted p-value < 0.05	POC8	Proteome of centriole protein 8	Found in basal body proteome# Similar to 14-3-3 protein found in human centrosome proteome# In addition to its presence in the flagellar and centriole proteomes, this protein was also found in the mitochondrial proteome (soluble fraction)# In this study, one of the peptides contained the N-terminus (with initiator Met removed), suggesting either import without an mTP, or association with the surf…	0.00322468	0.00270382	0.00281043	0.00292701	0.00370486	0.00308947	0.00244926	0.00285563	0.00269443	0.00257065	0.00328884	0.00274749	0.00291298	0.00324045	0.00266644	0.002869	0	0	0	-2	0	0
Cre06.g257850_4532.2.p	Cre06.g257850_4532	Non adjusted p-value < 0.05	PBCP1	Thylakoid phosphoprotein phosphatase 2C-related	Involved, together with PPH1 (Cre04.g218150), in state transitions and thylakoid protein de-phosphorylation, similar to PBCP of higher plants# Is genetically linked to paralog PBCP2 (Cre06.g256300)#	0.000706114	0.00067664	0.000703318	0.000640933	0.000649007	0.000676505	0.000612936	0.000555825	0.000590003	0.00028145	0.00057613	0.000601623	0.000695357	0.000655482	0.000586255	0.000486401	0	0	2	0	0	2
Cre06.g261450_4532.1.p	Cre06.g261450_4532	Non adjusted p-value < 0.05	0	High mobility group protein	High mobility group protein, ChromDB HMGB341# a putative chromatin-associated HMGB protein containing one HMG box	0.000556212	0.000532996	0.000554011	0.000504869	0.000511229	0.00053289	0.000965631	0.000875657	0.000929502	0.000443402	0	0.000473904	0.00054774	0.000516329	0.000923597	0.000305769	0	0	0	0	2	0
Cre06.g262700_4532.1.p	Cre06.g262700_4532	Non adjusted p-value < 0.05	QCR7	Ubiquinol:cytochrome c oxidoreductase 14 kDa subunit, mitochondrial	Ubiquinol-cytochrome c oxidoreductase (Complex III) 14 kDa protein (similar to bovine Complex III subunit VI (14 kDa), human subunit QCRB and yeast QCR7 subunit)#	0.00161889	0.00155132	0.00322497	0	0.000743984	0.000775506	0.000702634	0.00254866	0.00135269	0.00193583	0.00198133	0.00137933	0.00213173	0.000506497	0.00153466	0.0017655	0	2	0	0	0	-2
Cre06.g264350_4532.1.p	Cre06.g264350_4532	Non adjusted p-value < 0.05	PRPL13	Chloroplast ribosomal protein L13	imported to chloroplast# Chloroplast large ribosomal subunit protein L13	0.00176999	0.00127208	0.00132224	0.00200826	0.00122013	0.00127183	0.000384107	0.00104495	0.000739471	0.000705502	0.00180521	0.000754035	0.00145477	0.00150007	0.000722843	0.00108825	2	0	0	-2	0	0
Cre06.g269450_4532.1.p	Cre06.g269450_4532	Non adjusted p-value < 0.05	EIF3G	Eukaryotic translation initiation factor 3, subunit G	putative eukaryotic translation initiation factor 3 subunit	0.000703618	0.00101137	0.000700833	0.00127734	0.00161678	0.00101117	0.000916155	0.000553861	0.00117584	0.000841367	0.000861142	0.000599497	0.000805275	0.00130176	0.000881951	0.000767335	0	-2	0	-2	0	2
Cre06.g269950_4532.1.p	Cre06.g269950_4532	Non adjusted p-value < 0.05	CDC48	Cell Division Cycle protein 48	Protein involved in ubiquitin-dependent degradation of ER-bound substrates# Conserved AAA domain# Flagellar Associated Protein# higher plant homologue is involved in formation of ER in the cell division plane during cytokinesis (PMID: 12427991)# CDC48 (p97) functions as an hexameric complex presenting ER-bound substrates either to the ubiquitination machinery (Ufd2) for degradation, or to Ufd3 an…	0.000243726	0.000116776	0.000364142	0.000331842	0.000224015	0	0.000317346	0.000191851	0.000101824	0	0	0.00010383	0.000241548	0.000185286	0.000203674	3.461e-05	0	0	2	0	0	0
Cre06.g271200_4532.4.p	Cre06.g271200_4532	Non adjusted p-value < 0.05	0	Pyridine nucleotide-disulphide oxidoreductase	CoA-disulfide reductase# flavoprotein, putative NADH oxidase, bacterial type	0.000175905	0.000337125	0.000350417	0.000159667	0.000161679	0	0	0.00027693	0.00014698	0.000140228	0	0	0.000287816	0.000107115	0.000141303	4.67e-05	0	0	2	0	0	0
Cre06.g272950_4532.1.p	Cre06.g272950_4532	Non adjusted p-value < 0.05	RPS18	Cytosolic 80S ribosomal protein S18	Cytosolic 40S small ribosomal subunit protein S18	0.00130146	0.000623571	0.00129631	0.00177199	0.00179432	0.00187034	0.00169459	0.00204892	0.00108746	0.0010375	0.00159283	0.00110887	0.00107378	0.00181222	0.00161032	0.0012464	0	-2	0	0	0	0
Cre06.g273000_4532.2.p	Cre06.g273000_4532	Non adjusted p-value < 0.05	0	Protein Kinase C Binding Protein	0	0.000771799	0.000739584	0.000768743	0.000700555	0.00070938	0.000739436	0.000669953	0.000607529	0.000644887	0.000615263	0.000629724	0.000657588	0.000760042	0.000716457	0.00064079	0.000634192	2	0	2	0	0	2
Cre06.g273600_4532.2.p	Cre06.g273600_4532	Non adjusted p-value < 0.05	RPS27A	Cytosolic 80S ribosomal protein S27a	Cytosolic 40S small ribosomal subunit protein S27a	0	0.000815438	0.000847589	0	0.000782137	0.00163055	0	0	0	0.000678367	0.000694311	0.000725033	0.000554342	0.000804229	0	0.000699237	0	0	0	-2	-2	0
Cre06.g278135_4532.11.p	Cre06.g278135_4532	Non adjusted p-value < 0.05	RPL21	Cytosolic 80S ribosomal protein L21	Component of cytosolic 80S ribosome and 60S large subunit	0	0	0	0.000650155	0.00131669	0	0	0	0	0.000571	0.00058442	0	0	0.000655615	0	0.00038514	0	-2	0	-2	0	0
Cre06.g278162_4532.1.p	Cre06.g278162_4532	Non adjusted p-value < 0.05	PHC3	Pherophorin-chlamydomonas homolog 3	Pherophorin-C3 (PHC3) [PMID: 16367971# Genbank entry DQ196109]# extracellular matrix protein (cell wall protein)# belongs to the large pherophorin-family, a family of glycoproteins with a central hydroxyproline-rich (HR) domain.	0.000224745	0.000215364	0	0.000203999	0	0.000215321	0	0	0	0.000179162	0.000183373	0.000191487	0.000146703	0.000139773	0	0.000184674	0	0	0	0	-2	0
Cre06.g278215_4532.3.p	Cre06.g278215_4532	Non adjusted p-value < 0.05	HIBCH1	3-hydroxyisobutyryl-CoA hydrolase	0	0	0	0	0	0	0.000234367	0.000212344	0	0.000204399	0.00019501	0.000199593	0.000208425	0	7.81e-05	0.000138914	0.000201009	0	0	-2	0	0	0
Cre06.g278236_4532.1.p	Cre06.g278236_4532	Non adjusted p-value < 0.05	0	Putative ubiquinone / menaquinone biosynthesis methyltransferase	null-allele passenger mutation was isolated (PMID 29743196)	0.000321168	0.000307762	0.000319896	0.000583042	0.000295194	0.000307701	0	0.000505621	0	0.000256029	0.000262046	0.000547283	0.000316275	0.000395312	0.00016854	0.000355119	2	0	0	-2	-2	0
Cre06.g278255_4532.2.p	Cre06.g278255_4532	Non adjusted p-value < 0.05	0	0	0	0.00120926	0.00125535	0.0011041	0.00109763	0.00120408	0.001062	0.000787263	0.00111052	0.00092621	0.00104433	0.00139776	0.00103031	0.00118957	0.00112124	0.000941332	0.00115747	2	0	0	-2	0	0
Cre06.g278750_4532.1.p	Cre06.g278750_4532	Non adjusted p-value < 0.05	UCP1	mitochondrial uncoupling protein	Belong to mitochondrial substrate carrier family	0.000668201	0.000640311	0.000665556	0.00030326	0.000921242	0.000320091	0.00087004	0.00105196	0.000837488	0.000799017	0.000817796	0.000853982	0.000658023	0.000514864	0.00091983	0.000823598	0	0	0	2	0	0
Cre06.g280050_4532.6.p	Cre06.g280050_4532	Non adjusted p-value < 0.05	XRN1	5' to 3' exoribonuclease	Homologue of yeast 5'-3' exoribonucleases Xrn1p (cytoplasmic) and Rat1p (nuclear)# probably organelle targeted# Matsuo et al.'s (2008) roc86 (rhythm of chloroplast 86) circadian bioluminescence rhythm mutant locus maps here [PMID: 18334618]	0	0.00021983	0.000228497	0	0	0	0.000199134	0.000361158	0.000191683	0.000182878	0	0.000390917	0.000149442	0	0.000250658	0.000191265	0	0	0	2	0	0
Cre06.g280900_4532.3.p	Cre06.g280900_4532	Non adjusted p-value < 0.05	VTI2	Intra-Golgi Qb-SNARE, Gos1/Gos28-family (Qb.II)	Expressed Protein. Similar to GOS1/GS28, Qb-SNAREs involved in intra-Golgi trafficking.	0	0.000372681	0	0	0	0	0.000675187	0.000612276	0.000649925	0.000930105	0.000317322	0	0.000124227	0	0.000645796	0.000415809	-2	0	0	2	0	0
Cre06.g283200_4532.1.p	Cre06.g283200_4532	Non adjusted p-value < 0.05	0	0	0	0	0.000528567	0.000274703	0.000250337	0	0	0.000478803	0.00043419	0.000460889	0.000439717	0.000450052	0.000469966	0.000267757	8.34e-05	0.000457961	0.000453245	0	0	0	2	0	-2
Cre06.g284650_4532.1.p	Cre06.g284650_4532	Non adjusted p-value < 0.05	0	Dual-specificity protein phosphatase	MAP kinase phosphatase 6 (Dual Specificity Protein Phosphatase 6) (DSP6)# Dephosphorylates phosphotyrosine, phosphoserine, and phosphothreonine residues	0.000356853	0	0	0	0	0	0.000309763	0.000280901	0.000596347	0.000284477	0	0.000304046	0.000118951	0	0.00039567	0.000196174	0	0	0	2	0	0
Cre06.g289550_4532.1.p	Cre06.g289550_4532	Non adjusted p-value < 0.05	RPL32	Cytosolic 80S ribosomal protein L32	Cytosolic 60S large ribosomal subunit protein L32	0.000748587	0.000717341	0.000745623	0.000679485	0.000688046	0.000717197	0	0.000589258	0.000625492	0	0	0.000637811	0.000737184	0.000694909	0.000404917	0.000212604	0	0	2	0	0	2
Cre06.g290100_4532.2.p	Cre06.g290100_4532	Non adjusted p-value < 0.05	SYP6	Early endosomal Qc-SNARE protein, Syx6/Tlg1/Syntaxin 6-family (Qc.III.b)	Expressed Protein. Similar to SYP6/syntaxin 6/Tlg1p Qc-SNAREs, involved in Golgi/endosomal trafficking. Identical to ChlreSyntaxin 6 (AAM12662)	0.000495333	0.000474658	0.000493373	0.000899219	0.000455274	0.000474563	0.00042997	0.000389907	0.000413883	0.000394871	0.000404151	0.000422034	0.000487788	0.000609685	0.000411253	0.000407019	0	0	0	-2	0	2
Cre06.g292400_4532.2.p	Cre06.g292400_4532	Non adjusted p-value < 0.05	0	DUF2358 domain protein	expressed protein conserved in photosynthetic organisms# the DUF2358 domain is also found in SOUL3 and SOUL4	0	0	0.000317846	0.000289652	0.000293301	0.000305728	0	0	0	0.000254388	0.000260367	0	0.000105949	0.000296227	0	0.000171585	0	0	0	-2	0	0
Cre06.g292500_4532.1.p	Cre06.g292500_4532	Non adjusted p-value < 0.05	CYN23	Cyclophilin 23	Peptidyl-prolyl cis-trans isomerase (rotamase), cyclophilin type# two alternatively spliced isoforms	0.000423668	0.000811969	0.000421991	0.00076912	0.000389404	0.000405903	0.000367762	0.000333495	0	0	0	0.000360974	0.000552543	0.000521476	0.000233752	0.000120325	0	0	2	0	0	2
Cre06.g293150_4532.1.p	Cre06.g293150_4532	Non adjusted p-value < 0.05	0	Phosphoglycerate mutase	0	0	0	0	0.000258204	0	0.000272535	0.000246926	0	0.000237687	0.000226769	0.000464196	0.000242368	0	0.000176913	0.000161538	0.000311111	0	0	-2	0	0	0
Cre06.g293582_4532.4.p	Cre06.g293582_4532	Non adjusted p-value < 0.05	TSL2	Putative leucyl-tRNA synthetase	0	9.96e-05	9.54e-05	9.92e-05	0.000180743	9.15e-05	9.54e-05	8.64e-05	7.84e-05	0.000166381	0	0	8.48e-05	9.81e-05	0.000122548	0.000110394	2.83e-05	0	0	2	0	2	2
Cre06.g304500_4532.1.p	Cre06.g304500_4532	Non adjusted p-value < 0.05	ZYS4	Zygote-specific protein	Very similar to ZYS3, a zygote-specific protein [PMID: 10069826]# partial sequence contains ankyrin repeats	0.000280456	0.00026875	0.000279346	0.000254568	0.000257775	0.000268696	0.000243448	0	0.000234339	0.000894298	0.000915317	0.000955819	0.000276184	0.000260346	0.000159262	0.000921811	0	0	0	0	-2	0
Cre06.g304800_4532.1.p	Cre06.g304800_4532	Non adjusted p-value < 0.05	0	0	0	9.89e-05	9.47e-05	9.85e-05	0	0	9.47e-05	0	0	8.26e-05	0	0	0	9.74e-05	3.16e-05	2.75e-05	0	2	0	2	0	0	0
Cre06.g308250_4532.1.p	Cre06.g308250_4532	Non adjusted p-value < 0.05	RPS4	Cytosolic 80S ribosomal protein S4	Cytosolic 40S small ribosomal subunit protein S4	0	0.000731083	0.000379954	0.000346251	0.000350613	0.000365468	0.0013245	0.00150137	0.000956212	0.00121638	0.00124497	0.00065003	0.000370346	0.000354111	0.00126069	0.00103713	-2	0	0	0	0	0
Cre06.g309100_4532.1.p	Cre06.g309100_4532	Non adjusted p-value < 0.05	CPN60C	Chaperonin 60C	GroEL/HSP60-homolog, targeted to mitochondria# forms stacks of two homo-oligomeric heptameric rings# Cpn60s require mitochondrial Cpn10s to fold non-native proteins to the native state in an ATP-consuming process	0.000348729	0.000501259	0.000521022	0.000633076	0.000320526	0.000334106	0.000605422	0.000686263	0.000874155	0.000695	0.000711334	0.000891372	0.000457003	0.000429236	0.000721947	0.000765902	0	0	-2	2	0	-2
Cre07.g315100_4532.2.p	Cre07.g315100_4532	Non adjusted p-value < 0.05	0	0	0	0.000754258	0.000722775	0.000751272	0.000684633	0.000693258	0.000722631	0.000654727	0.000593722	0.000630231	0.00060128	0.000615412	0.000642643	0.000742768	0.000700174	0.000626227	0.000619778	2	0	2	0	0	2
Cre07.g325736_4532.1.p	Cre07.g325736_4532	Non adjusted p-value < 0.05	0	0	0	0.00112712	0.00126008	0.00149687	0.00102307	0.00120862	0.00125983	0.000978385	0.000887222	0.000627853	0.000898517	0.00107291	0.000800273	0.00129469	0.00116384	0.000831153	0.000923899	2	0	2	-2	0	0
Cre07.g328200_4532.1.p	Cre07.g328200_4532	Non adjusted p-value < 0.05	0	PsbP-like protein of thylakoid lumen	shows similarity to PSBP (OEE2, oxygen-evolving enhancer protein 2 of photosystem II, OEC23, 23 kDa subunit of oxygen evolving complex [PMID: 3468511]# orthologous to At5g11450# targeted to thylakoid lumen by TAT pathway	0.00098252	0.00094151	0.00065242	0.00059455	0.00060204	0.000941322	0.000568579	0.0002578	0.000273653	0	0.000534437	0	0.000858817	0.000712637	0.000366677	0.000178146	0	0	2	0	2	2
Cre07.g332950_4532.1.p	Cre07.g332950_4532	Non adjusted p-value < 0.05	SFA1	SF-assemblin	Found in basal body proteome as SF-assemblin# SF-assemblin has been identified as the filament-forming component of the striated microtubule-associated fibers (distal striated fiber) connecting the basal bodies [GI:15528533]#	0.000360732	0.00069135	0.000718608	0.000982299	0.000994675	0.00103682	0.000626261	0.00113582	0.000602829	0.000862706	0.000882982	0.000922053	0.00059023	0.0010046	0.000788302	0.000889247	0	-2	0	0	0	0
Cre07.g334600_4532.1.p	Cre07.g334600_4532	Non adjusted p-value < 0.05	CGL20	Conserved in the Green Lineage	0	0	0	0	0	0.000626781	0.000653337	0.000591945	0.00053679	0.000569798	0	0.0011128	0.00058102	0	0.000426706	0.000566178	0.000564607	-2	0	0	0	0	0
Cre07.g334800_4532.1.p	Cre07.g334800_4532	Non adjusted p-value < 0.05	FDX4	Apoferredoxin, chloroplast precursor	Fe2S2 containing redox protein, predicted chloroplast localization# PMID 28620699: Ferredoxin with 2Fe-2S iron-sulfur cluster binding domain	0.000760015	0.000728292	0.000757007	0.000689859	0.00069855	0.000728147	0.000659725	0.000598254	0.000635042	0.00060587	0.00062011	0.000647549	0.000748438	0.000705519	0.000631007	0.00062451	2	0	2	0	0	2
Cre07.g334900_4532.1.p	Cre07.g334900_4532	Non adjusted p-value < 0.05	0	0	0	0.000226277	0.000216833	0.000225382	0.000136927	0.000277303	7.23e-05	0.000130945	0.000178117	0.000189069	6.01e-05	6.15e-05	0.000128529	0.000222831	0.000162177	0.000166044	8.34e-05	0	0	2	0	0	0
Cre07.g339050_4532.1.p	Cre07.g339050_4532	Non adjusted p-value < 0.05	NSG11	Cofilin/tropomyosin-type actin-binding protein	Identified by Abe et al. 24 [PMID: 15459796] as NSG11, a gene expressed during nitrogen-starved gametogenesis.	0.000638218	0.000611579	0.000317846	0.000579305	0.000293301	0.000305728	0.000277	0.00025119	0.000266636	0.000508775	0.000260367	0.000271887	0.000522548	0.000392778	0.000264942	0.00034701	2	0	0	0	0	0
Cre07.g339150_4532.7.p	Cre07.g339150_4532	Non adjusted p-value < 0.05	CPN60B2	Chaperonin 60B2	GroEL/HSP60-homolog, chloroplast chaperonin# forms with CPN60A and CPN60B1 a tetradecameric complex of stochiometry A-6:B1-2:B2-6 that interacts with the co-chaperonin complex# RuBisCO chaperonin required for LS folding#	0.00185404	0.00195432	0.00166203	0.00151461	0.00187451	0.00159867	0.00177032	0.00160537	0.00123934	0.00162581	0.00136147	0.00142171	0.00182346	0.0016626	0.00153834	0.00146966	0	0	2	0	0	0
Cre07.g340050_4532.1.p	Cre07.g340050_4532	Non adjusted p-value < 0.05	0	0	0	0	0	0	0.000113248	0.000114674	0.000119533	0.000108301	0.000196419	0	0	0.000101797	0.000106302	0	0.000115818	0.000101573	6.94e-05	0	-2	0	0	0	0
Cre07.g342350_4532.1.p	Cre07.g342350_4532	Non adjusted p-value < 0.05	0	3',5'-cyclic-nucleotide phosphodiesterase	cAMP-specific phosphodiesterase similar to phosphodiesterase 4D of Homo sapiens AAA03592.1	0	0	0	0	0	0.000121512	0.000110094	9.98e-05	0.000105975	0	0.000103483	0	0	4.0504e-05	0.00010529	3.45e-05	-2	0	0	0	0	0
Cre07.g344350_4532.3.p	Cre07.g344350_4532	Non adjusted p-value < 0.05	TPP1	Chloroplast thylakoid processing peptidase	serine peptidase (S26 family)# processes thylakoid-imported proteins during translocation, removing signal peptide# homologous to bacterial type I signal peptidases	0.0003715	0.000355994	0	0.000674414	0.000682911	0.000355923	0.000322477	0.00058486	0.000620824	0.000888459	0.000606227	0.0012661	0.000242498	0.000571083	0.000509387	0.000920263	0	0	-2	0	0	0
Cre07.g347250_4532.1.p	Cre07.g347250_4532	Non adjusted p-value < 0.05	FIP37B	FKBP12 interacting protein	Along with Cre07.g347350, is co-orthologous to FIP37, required for chromosome maintenance in Arabidopsis and yeast# Target of FKB12/rapamycin complex# next to close paralog Cre07.g347350#	0.000524011	0	0.000260968	0	0	0	0.000227431	0.00020624	0.000218922	0	0	0	0.00026166	0	0.000217531	0	0	2	2	2	2	0
Cre07.g351000_4532.2.p	Cre07.g351000_4532	Non adjusted p-value < 0.05	0	Protein with WW and FF domains	contains two WW repeats, involved in binding Pro-rich proteins or phosphoproteins, and four FF domains, also involved in protein binding	0	0	0	0.000149128	0	0	0	0.000258651	0	0.000130972	0.0002681	0.000139982	0	4.97e-05	8.6217e-05	0.000179685	0	0	-2	0	0	0
Cre07.g353450_4532.6.p	Cre07.g353450_4532	Non adjusted p-value < 0.05	ACS3	Acetyl-CoA synthetase/ligase	Acetyl-CoA synthetase (EC 6.2.1.1)# Acetate-CoA ligase# probable mitochondrial protein based on mass spectrometry identification (QFYTAPTLLR + SLLQLGDAWPR), although organelle targeting predicted as other by Target-P and iPSORT	0.000470372	0.000600985	0.00031234	0.000996222	0.000720552	0.000751081	0.000680504	0.000370258	0.000655043	0.000374972	0.000511713	0.000667944	0.000461232	0.000822618	0.000568602	0.00051821	0	-2	0	0	0	2
Cre07.g356600_4532.1.p	Cre07.g356600_4532	Non adjusted p-value < 0.05	0	0	0	0.000128633	0	0	0.000116759	0.00011823	0	0.000223318	0.000101255	0.000214962	0.000205088	0.000104954	0.000109598	4.29e-05	7.83e-05	0.000179845	0.00013988	-2	0	0	0	0	0
Cre07.g800769_4532.1.p	Cre07.g800769_4532	Non adjusted p-value < 0.05	0	0	0	0.000677293	0.000649022	0.000674611	0.000614772	0.000622517	0.000648893	0.000587918	0.000533138	0.000565922	0.000539925	0.000552615	0.000577067	0.000666975	0.000628727	0.000562326	0.000556536	2	0	2	0	0	0
Cre08.g370850_4532.1.p	Cre08.g370850_4532	Non adjusted p-value < 0.05	RCE1	RUB1/NEDD8 E2 conjugating enzyme	ts-lethal mutant was isolated	0	0.000510194	0	0	0	0	0.00046216	0.000419098	0.000444869	0.000424433	0	0.00045363	0.000170065	0	0.000442042	0.000292688	0	0	0	2	0	0
Cre08.g373250_4532.3.p	Cre08.g373250_4532	Non adjusted p-value < 0.05	POA2	20S proteasome alpha subunit B	(PSA2) 20S proteasome alpha subunit B (type 2)	0	0.000405984	0	0	0.000389404	0.000811806	0.000367762	0.00066699	0.000354002	0.00135096	0.000691356	0.000721948	0.000135328	0.000400403	0.000462918	0.000921422	0	0	-2	0	0	0
Cre08.g378750_4532.1.p	Cre08.g378750_4532	Non adjusted p-value < 0.05	CTAP7	Chloroplast translocon associated protein 7	Copurifies with both Tic20 and Tic214 and may be part of the chloroplast translocon#	0.000288168	0.00027614	0.000430541	0.000523135	0.000264863	0.000414127	0.000250142	0.000340252	0.000240783	0.000344583	0.000117561	0.000122763	0.000331616	0.000400708	0.000277059	0.000194969	0	0	0	0	0	2
Cre08.g380201_4532.1.p	Cre08.g380201_4532	Non adjusted p-value < 0.05	SHKD1	Putative dehydroquinate dehydratase/shikimate:NADP oxidoreductase	(EC:4.2.1.1 -- 1.1.1.25)# fusion protein similar to that described for tomato [PMID: 11299368]# predicted mitochondrial by Target-P, but plastidic by homology	0.000320651	0.0004609	0.000319381	0.000436577	0.000589437	0.000614411	0.000139169	0.000378605	0.000401886	0.000383425	0.000523249	0.000546402	0.000366977	0.000546808	0.000306553	0.000484359	0	0	0	-2	0	0
Cre09.g387875_4532.1.p	Cre09.g387875_4532	Non adjusted p-value < 0.05	0	Soluble inorganic pyrophosphatase	0	0.000518552	0.000496908	0	0.00094137	0.00190646	0.000993617	0.000450125	0.000408184	0.000433284	0.00041338	0.000423096	0.000441817	0.000338487	0.00128048	0.000430531	0.000426098	0	-2	0	0	0	0
Cre09.g387949_4532.1.p	Cre09.g387949_4532	Non adjusted p-value < 0.05	0	0	0	0.000453585	0.000217326	0.00045179	0.000205858	0.000416902	0.000217283	0.000196866	0.000178522	0.0001895	0.00036159	0.000370088	0.000386464	0.000374234	0.000280014	0.000188296	0.000372714	2	0	0	0	-2	0
Cre09.g388467_4532.1.p	Cre09.g388467_4532	Non adjusted p-value < 0.05	0	Similar to GDP dissociation inhibitor GDI1	0	0.000450507	0.000431703	0.000448723	0.000204461	0.000621109	0.000431616	0.000586588	0.000886553	0.000564641	0.000718271	0.00110273	0.000767682	0.000443644	0.000419062	0.000679261	0.000862894	0	0	-2	0	0	-2
Cre09.g389089_4532.2.p	Cre09.g389089_4532	Non adjusted p-value < 0.05	NOFNIR1	NO-forming nitrite reductase	Molybdopterin cofactor protein, homologous to animal amidoxime-reducing component 1 (ARC1)# Combined with nitrate reductase, can reduce nitrite to nitric oxyde (NO)# Was renamed from ARC1 to NOFNIR1 as per PMID: 26992087#	0.000414842	0.000397526	0.0004132	0	0.000381292	0	0	0.000326547	0	0	0	0	0.000408523	0.000127097	0.000108849	0	2	0	2	0	0	0
Cre09.g390050_4532.1.p	Cre09.g390050_4532	Non adjusted p-value < 0.05	MOCOCP1	Molybdenum cofactor carrier protein	Rossmann fold-containing protein. Involved in molybdenum cofactor storage, protection and transfer to apo-enzymes.	0.00120681	0	0.000601017	0	0	0	0.000523782	0.000474977	0	0.000481024	0.00049233	0.000514115	0.00060261	0	0.00033292	0.000495823	0	0	0	0	0	-2
Cre09.g390615_4532.1.p	Cre09.g390615_4532	Non adjusted p-value < 0.05	LIP1	DAG lipase	Diacylglycerol lipase# Identified in proteomic analysis of cilia as Flagellar Associated Protein 12 with lipase domain#	0	0.000197529	0.000205317	0.000374209	0.000378924	0.000197489	0.000536795	0.000486778	0.000344474	0.000164325	0.000336374	0.000351258	0.000134282	0.000316874	0.000456016	0.000283986	-2	0	0	0	0	0
Cre09.g392319_4532.3.p	Cre09.g392319_4532	Non adjusted p-value < 0.05	VSP6	Hydroxyproline-rich cell wall glycoprotein	Hydroxyproline rich glycoprotein Vsp6# (SP)n-repeats, extracellular matrix protein (cell wall protein)# resembles VSP4 [PMID: 7689882, Genbank AF382191]	0	0.000109789	0	0	0.000105305	0.000109767	9.95e-05	0.000180371	0.000191463	9.13e-05	9.35e-05	9.76e-05	3.66e-05	7.17e-05	0.000157111	9.41e-05	-2	0	0	0	0	0
Cre09.g392500_4532.1.p	Cre09.g392500_4532	Non adjusted p-value < 0.05	0	0	0	0.000585659	0.000280607	0.00029167	0	0.000269147	0.000280551	0.000508376	0.000230504	0.000244678	0.000700314	0.000477849	0.00074849	0.000385979	0.000183233	0.000327853	0.000642218	0	0	0	0	0	-2
Cre09.g393200_4532.1.p	Cre09.g393200_4532	Non adjusted p-value < 0.05	HSP70C	Heat shock protein 70C	HSP70C is one of 9 genes encoding HSP70-like proteins in Chlamydomonas# HSP70C is localized to mitochondria# it is inducible by heat shock and light#	0.000749714	0.000862105	0.000896095	0.00122492	0.000964714	0.000861933	0.00117141	0.000944232	0.0010023	0.000597658	0.000978727	0.000766526	0.000835971	0.00101719	0.00103931	0.00078097	0	0	0	0	0	2
Cre09.g394399_4532.1.p	Cre09.g394399_4532	Non adjusted p-value < 0.05	0	0	0	0.000251419	0.000240925	0.000375636	0.000798738	0.000577715	0.000602192	0.000218242	0.000395815	0.000420154	0.000801707	0.000410275	0.000321322	0.000289327	0.000659548	0.000344737	0.000511101	0	-2	0	-2	0	0
Cre09.g394450_4532.1.p	Cre09.g394450_4532	Non adjusted p-value < 0.05	0	Ran-binding protein 1	has guanine nucleotide dissociation inhibitory activity, specific for the GTP form of Ran# also functions to stimulate Ran GTPase activating protein(GAP)-mediated GTP hydrolysis by Ran	0.000404724	0.000775661	0.000806243	0.00110209	0.00111598	0.00116326	0.000702634	0.000955747	0.00101452	0.00129055	0.000990663	0.0010345	0.000662209	0.00112711	0.000890966	0.00110524	0	-2	-2	0	0	0
Cre09.g394547_4532.1.p	Cre09.g394547_4532	Non adjusted p-value < 0.05	0	0	0	0.000191098	0.000183121	0	0.000173458	0	0	0.000165881	0.000150425	0.000159675	0	0	0	0.00012474	5.78e-05	0.00015866	0	0	0	0	0	2	0
Cre09.g394550_4532.1.p	Cre09.g394550_4532	Non adjusted p-value < 0.05	RPPK2	ribose-phosphate pyrophosphokinase	ribose-phosphate pyrophosphokinase (RPPK) = phosphoribosylpyrophosphate synthetase (P-Rib-PP synthetase) (PRPP synthetase)# normally a highly regulated enzyme# PRPP is an essential precursor for purines and for histidine	0.000750467	0.000958857	0.000996662	0.00113532	0.00114962	0.00119833	0.000868583	0.000590738	0.00104511	0.000797678	0.000816426	0.00106569	0.000901995	0.00116109	0.000834809	0.000893265	0	0	0	-2	0	0
Cre09.g394750_4532.1.p	Cre09.g394750_4532	Non adjusted p-value < 0.05	PRPS1	Chloroplast Ribosomal Protein S1	imported to chloroplast# Chloroplast Small Ribosomal Subunit Protein S1. This is a polyribonucleotide nucleotidyltransferase (see PNK series)	0.000913413	0.000656465	0.000909797	0.00103637	0.00104943	0.00109389	0.00039644	0.000719003	0.000572411	0.000364078	0.000372635	0.000972808	0.000826558	0.0010599	0.000562618	0.00056984	0	0	0	-2	0	2
Cre09.g395650_4532.1.p	Cre09.g395650_4532	Non adjusted p-value < 0.05	0	0	0	0.000930486	0.000891648	0.000463401	0.000844594	0.000427617	0.00089147	0.00040385	0.000366221	0.000777481	0.00111265	0.0011388	0.000792793	0.000761845	0.000721227	0.000515851	0.00101475	0	0	0	0	-2	0
Cre09.g396500_4532.1.p	Cre09.g396500_4532	Non adjusted p-value < 0.05	0	Halo-acid dehalogenase-like hydrolase	0	0	0	0	0	0.000316644	0	0.000299045	0.000271181	0.000287856	0.000274633	0	0	0	0.000105548	0.000286027	9.15e-05	-2	0	0	0	0	0
Cre09.g397200_4532.2.p	Cre09.g397200_4532	Non adjusted p-value < 0.05	CCT6	T-complex protein 1, zeta subunit	T-complex protein 1, zeta subunit (TCP-1-zeta) (CCT-zeta) (TCPF)# subunit of cytosolic chaperonin complex# ts-lethal mutation block at S/M (29743196)	0	0	0.000181294	0	0	0	0.000315993	0.000429824	0.000152085	0.000145099	0.000297018	0	6.04e-05	0	0.000299301	0.000147372	-2	0	0	2	0	0
Cre09.g397549_4532.1.p	Cre09.g397549_4532	Non adjusted p-value < 0.05	0	0	0	0.000102641	9.84e-05	0.000102235	9.32e-05	0.000188681	0	8.91e-05	8.08e-05	8.58e-05	0.000163647	0.00025124	0.000437262	0.000101092	9.4e-05	8.52e-05	0.00028405	0	0	0	0	0	-2
Cre09.g402450_4532.1.p	Cre09.g402450_4532	Non adjusted p-value < 0.05	0	0	0	0	0.0004609	0	0.000218289	0	0.000460808	0.000417507	0.000946513	0.00100472	0.00076685	0.000784873	0.000409801	0.000153633	0.000226366	0.000789579	0.000653841	-2	0	-2	0	0	0
Cre09.g404000_4532.1.p	Cre09.g404000_4532	Non adjusted p-value < 0.05	CPLD59	thylakoid lumenal 17.4 kDa protein	Conserved in the Plant Lineage and Diatoms	0.00138924	0.0008875	0.00138374	0.000840666	0.00127688	0.000887323	0.000803944	0.00145807	0.0011608	0.000738316	0.000755669	0.000394553	0.00122016	0.00100162	0.00114094	0.000629513	0	0	2	0	2	2
Cre09.g407700_4532.1.p	Cre09.g407700_4532	Non adjusted p-value < 0.05	0	Cysteine endopeptidase	Cysteine endopeptidases (EC 3.4.22), C1A family (papain-type)# similar to protease component of protease-inhibitor complex of Zea mays BAA88898.1# contains N-terminal cathepsin propeptide inhibitor domain (I29) and C-terminal granulin (Cys-rich) domain	0.000397453	0.000190432	0.00039588	0.000541147	0.000547964	0.000571181	0.000345006	0.000469289	0.000664195	0.000316842	0.000324289	0.000338638	0.000327922	0.000553431	0.00049283	0.00032659	0	-2	0	0	0	2
Cre09.g409100_4532.2.p	Cre09.g409100_4532	Non adjusted p-value < 0.05	UROS1	Uroporphyrinogen-III synthase	0	0.000670451	0.000642467	0.000667797	0.000912844	0.000924344	0.000963508	0.00058198	0.000527753	0.000840308	0.000801707	0.000547033	0.000856858	0.000660238	0.000933565	0.000650014	0.000735199	0	-2	0	-2	0	0
Cre09.g415950_4532.1.p	Cre09.g415950_4532	Non adjusted p-value < 0.05	MRPL6	Mitochondrial/chloroplast ribosomal protein L10	Probably dual-targeted to the mitochondrion and chloroplast	0.00144293	0.0013827	0.00143722	0.00174631	0.00221039	0.00230404	0.00167003	0.00151442	0.00160754	0.00268397	0.00196218	0.00163921	0.00142095	0.00208691	0.00159733	0.00209512	0	-2	-2	-2	0	0
Cre09.g416700_4532.1.p	Cre09.g416700_4532	Non adjusted p-value < 0.05	0	Related to rhamnosyl methyltransferase	0	0.000360732	0.00069135	0.000359304	0.000327433	0	0.000345606	0.00031313	0	0	0.000287569	0.000294327	0.000307351	0.000470462	0.000224346	0.000104377	0.000296416	2	0	0	0	0	0
Cre09.g801069_4532.1.p	Cre09.g801069_4532	Non adjusted p-value < 0.05	0	Putative metallochaperone	Contains PF07683, CobW_C domain# missing GTPase domain in earlier (v5.5) gene model#	0.00034934	0.000334759	0.000347957	0.000158547	0.000160544	0.000167346	0.000303242	0.000274987	0.000437845	0.000278488	0.000142516	0	0.000344019	0.000162146	0.000338691	0.000140335	0	0	2	0	0	0
Cre10.g421850_4532.1.p	Cre10.g421850_4532	Non adjusted p-value < 0.05	0	0	0	0	0	0	0	0	0.00053289	0.000482815	0.000437828	0.000464751	0.000443402	0	0.000473904	0	0.00017763	0.000461798	0.000305769	-2	0	0	0	0	0
Cre10.g424100_4532.2.p	Cre10.g424100_4532	Non adjusted p-value < 0.05	0	Inorganic pyrophosphatase	identical to GI:14571671=CAC42762 (ppaI)# probably chloroplastic (by homology)	0.000452555	0.000433665	0.000901526	0.00123234	0.00083191	0.000867157	0.000785672	0.000712466	0.000756277	0.000721536	0.000738494	0.000771172	0.000595915	0.000977135	0.000751472	0.000743734	0	-2	0	0	0	0
Cre10.g428050_4532.1.p	Cre10.g428050_4532	Non adjusted p-value < 0.05	0	0	null-allele mutant was isolated (PMID 29743196)	8.7e-05	8.34e-05	8.67e-05	7.9e-05	0	8.34e-05	0.000151091	0.000274025	0.000145438	6.94e-05	7.1e-05	0.000148302	8.57e-05	5.41e-05	0.000190185	9.6234e-05	0	0	0	2	0	0
Cre10.g428200_4532.3.p	Cre10.g428200_4532	Non adjusted p-value < 0.05	0	0	null-allele mutant was isolated (PMID 29743196)	0.000572195	0.000548312	0.000284965	0.000259688	0.00026296	0.000274101	0.000496689	0.00045041	0.000478106	0.000456144	0.000466864	0.000243761	0.000468491	0.000265583	0.000475068	0.000388923	0	0	0	2	0	0
Cre10.g431800_4532.1.p	Cre10.g431800_4532	Non adjusted p-value < 0.05	ARS5	Arylsulfatase	0	0.000156791	0.000300492	0.00015617	0.000142317	0.000288221	0.000300432	0.000136101	0.000246839	0.000131009	0.000499962	0.000511713	0.000400766	0.000204484	0.000243657	0.000171316	0.000470814	0	0	-2	0	-2	0
Cre10.g435800_4532.1.p	Cre10.g435800_4532	Non adjusted p-value < 0.05	CSP41B	Chloroplast stem-loop-binding protein 41b	Cleaves RNA in vitro, but appears necessary for stabilizing Cp mRNA in Arabidopsis and spinach# Arabidopsis homolog binds multiple mRNA and rRNA and interacts with Csp41a in multimeric complexes# also found associated with ribosomes and RNA polymerase# cp ribosome-associated protein RAP38# similar to NAD-dependent nucleoside-diphosphate-sugar epimerase/dehydratase	0.000248284	0.000237921	0.000494603	0.000450731	0.000456409	0.000237873	0.00107761	0.000781758	0.000414915	0.000593783	0.000607738	0.00063463	0.000326936	0.000381671	0.000758093	0.00061205	-2	0	0	0	0	0
Cre10.g436500_4532.1.p	Cre10.g436500_4532	Non adjusted p-value < 0.05	0	SurE-like phosphatase/nucleotidase	SurE is known to be related to starvation survival	0.000320135	0.000306773	0.000637736	0.000581167	0.000588489	0.000306711	0.000833672	0.000755993	0.00080248	0.000510411	0.000261204	0.000545523	0.000421548	0.000492122	0.000797382	0.000439046	-2	0	0	0	2	0
Cre10.g439100_4532.1.p	Cre10.g439100_4532	Non adjusted p-value < 0.05	CCT1	T-complex protein 1, alpha subunit	T-complex protein 1, alpha subunit (TCP-1-alpha) (CCT-alpha) (TCPA)# subunit of cytosolic chaperonin complex	0.000180693	0.000346302	0.000719912	0	0.00016608	0.000346233	0.000784247	0.000853408	0.000603924	0.000720227	0.000737154	0.000461863	0.000415636	0.000170771	0.000747193	0.000639748	0	0	0	2	0	-2
Cre10.g439150_4532.1.p	Cre10.g439150_4532	Non adjusted p-value < 0.05	RPT5	26S proteasome regulatory subunit	26S proteasome regulatory complex, base subcomplex, ATPase RPT5 (subunit 6A). ts lethal mutations isolated (PMID 25336509)	0.000232622	0.000445824	0.000463401	0.000211148	0	0.000222867	0.000807701	0.000732442	0.000777481	0.000556325	0.0005694	0.000594595	0.000380616	0.000144672	0.000772541	0.00057344	0	0	0	2	0	-2
Cre10.g440050_4532.1.p	Cre10.g440050_4532	Non adjusted p-value < 0.05	CSP41A	Chloroplast stem-loop-binding protein 41a	Homologous to CSP41b# Arabidopsis homologs form multimeric complexes and bind multiple mRNA and rRNA# similar to NAD-dependent nucleoside-diphosphate-sugar epimerase/dehydratase	0.000453585	0.000434653	0.000677685	0.000411715	0.000208451	0.000217283	0.000196866	0	0.0001895	0.000180795	0.000370088	0.000386464	0.000521974	0.00027915	0.000128789	0.000312449	2	0	0	0	0	0
Cre10.g440900_4532.1.p	Cre10.g440900_4532	Non adjusted p-value < 0.05	RRP43	Rrp42-like exosome component	putative PH domain-containing exosome subunit of the Rrp42 group	0.000293693	0	0.000292531	0.000266583	0.000269941	0.000281378	0	0	0	0.000234127	0	0.000250233	0.000195408	0.000272634	0	0.000161453	0	0	0	-2	0	0
Cre10.g441000_4532.2.p	Cre10.g441000_4532	Non adjusted p-value < 0.05	0	0	0	0	0	0	0.000309492	0.000313391	0	0.000295972	0.000268395	0.000284899	0	0.0002782	0.00029051	0	0.000207628	0.000283089	0.00018957	-2	0	0	0	0	0
Cre10.g441200_4532.2.p	Cre10.g441200_4532	Non adjusted p-value < 0.05	0	La-domain RNA-binding protein	contains a La domain and DM15 domains in its C-terminal half# similar to At5g21160, a La-like protein (PMID: 17459889)	0	0	9.74e-05	0.000266321	0.000269676	0.000281102	8.49e-05	0.000153971	8.17e-05	7.8e-05	0.000159596	0	3.25e-05	0.000272366	0.000106857	7.92e-05	0	-2	0	0	0	2
Cre10.g447100_4532.1.p	Cre10.g447100_4532	Non adjusted p-value < 0.05	MRPS105	Mitochondrial ribosomal protein S105, Chlamydomonas specific	forms a homotrimeric complex protruding on the solvent side of SSU head (Waltz et al 2021)# a MAM33-family protein, conserved in all eukaryotes# has several functions in mitochondria, some related to mitoribosome assembly, but usually not found in mitoribosomes# amiRNA KD strain does not show reduction in rRNA levels except for L2b, but show reduction in Nad4 levels	0	0.0003771	0.000391968	0.0007144	0.0003617	0.000754049	0.00136639	0.000619536	0.000657632	0.000941134	0.000642169	0.00100588	0.000256356	0.00061005	0.000881185	0.00086306	-2	0	-2	0	0	0
Cre10.g452350_4532.1.p	Cre10.g452350_4532	Non adjusted p-value < 0.05	0	0	0	0.00102641	0.00098357	0.000511175	0.000931665	0.000943403	0.000491687	0.000445484	0	0.000428817	0.000818237	0.000837468	0.000874525	0.000840386	0.000788918	0.000291434	0.00084341	2	0	0	-2	-2	0
Cre10.g456100_4532.2.p	Cre10.g456100_4532	Non adjusted p-value < 0.05	AGG3	Aggregation 3	One of four highly similar, tandemly-repeated flavodoxins. Other proteins in cluster include the flagellar associated proteins FAP191, and AGG4# Found in the basal body proteome as POC21# Found in the flagellar proteome as FAP142# Associated with detergent-resistant membranes and involved in phototaxis#	0.000990667	0.00189863	0.00246686	0.000899219	0.000455274	0.000949127	0.00128991	0.00194953	0.00165553	0.000789741	0.0016166	0.0012661	0.00178539	0.000767873	0.00163166	0.00122415	0	2	0	2	0	0
Cre10.g458550_4532.2.p	Cre10.g458550_4532	Non adjusted p-value < 0.05	STIC2	Chloroplast protein biogenesis factor	Homolog to STIC2 (Suppressor of TIC40). In Arabidopsis, STIC2 is a stromal factor that interacts with the ALB translocon and participates in thylakoid protein translocation.	0.000930486	0.000891648	0.000926803	0.000844594	0.000855234	0.00089147	0.000807701	0.000732442	0.000777481	0.000741766	0.0007592	0.000792793	0.000916312	0.000863766	0.000772541	0.000764586	2	0	2	-2	0	2
Cre11.g467531_4532.2.p	Cre11.g467531_4532	Non adjusted p-value < 0.05	0	0	0	0	0.00035867	0.000372812	0.000339743	0.000344023	0.000358599	0.000324902	0.000294629	0	0	0	0	0.000243827	0.000347455	0.00020651	0	0	0	0	0	0	2
Cre11.g467547_4532.1.p	Cre11.g467547_4532	Non adjusted p-value < 0.05	TSX1	Glutamyl/glutaminyl-tRNA synthetase, chloroplast precursor	0	0.00012322	0.000354231	0.000368198	0.000335538	0.00022651	0.000472214	0.00010696	9.7e-05	0.000205917	0.000196458	0.000201075	0.000209973	0.000281883	0.000344754	0.000136626	0.000202502	0	0	0	-2	0	0
Cre11.g467712_4532.1.p	Cre11.g467712_4532	Non adjusted p-value < 0.05	SAGA1	StArch Granules Abnormal 1	Contains a starch binding motif and regulate starch sheath morphology# localizes to multiple puncta and streaks in the pyrenoid and physically interacts with the small and large subunits of RuBisCO#	0	0	0	5.55e-05	0	0	5.31e-05	4.81e-05	5.11e-05	0	4.99e-05	5.21e-05	0	1.85e-05	5.08e-05	3.4e-05	-2	0	0	0	0	0
Cre11.g467773_4532.1.p	Cre11.g467773_4532	Non adjusted p-value < 0.05	0	0	0	0	0	0	0	0.000464518	0	0.0004387	0	0	0.000402888	0.000412357	0.000430604	0	0.000154839	0.000146233	0.000415283	0	0	-2	0	0	0
Cre11.g467778_4532.1.p	Cre11.g467778_4532	Non adjusted p-value < 0.05	0	0	0	0.000374293	0.000717341	0.000372812	0.000339743	0.000688046	0.000717197	0.000324902	0.000294629	0.000312746	0.000596759	0.000610785	0.000637811	0.000488149	0.000581662	0.000310759	0.000615118	0	0	0	-2	-2	0
Cre11.g468300_4532.1.p	Cre11.g468300_4532	Non adjusted p-value < 0.05	SAR1	Sar-type small GTPase	Expressed Protein. Sar-type GTPase, involved in COP-II coat formation at the endoplasmic reticulum	0	0	0.000516499	0.00141205	0.000476615	0.000496809	0	0.000408184	0.000866567	0.00082676	0.000846191	0.000883634	0.000172166	0.00079516	0.000424917	0.000852195	0	-2	-2	0	0	0
Cre11.g468450_4532.1.p	Cre11.g468450_4532	Non adjusted p-value < 0.05	DLE2	20 kD Calcium-Binding Protein Centrin (caltractin)	Centrin present in monomeric inner arm dyneins b, e, and g# component of flagellar inner arm dyneins and basal body/centriole-associated structures# contains two Ca-binding EF-hand domain pairs# the vfl2 mutation in this gene produces cells with variable numbers of flagella	0.00353475	0.00395174	0.00293396	0.00213897	0.00162444	0.00282211	0.00306831	0.00324615	0.00295351	0.00281783	0.00336474	0.00351362	0.00347348	0.00219517	0.00308932	0.00323206	0	2	0	2	0	-2
Cre11.g468750_4532.1.p	Cre11.g468750_4532	Non adjusted p-value < 0.05	CPLD48	Conserved in the Plant Lineage and Diatoms	0	0.000884996	0.000424028	0.000881492	0.000803303	0.000813423	0.000423943	0.000384107	0.000348317	0.000369735	0.000352751	0.000361042	0.000377017	0.000730172	0.000680223	0.000367386	0.000363603	2	0	2	-2	0	2
Cre11.g469150_4532.1.p	Cre11.g469150_4532	Non adjusted p-value < 0.05	0	0	null-allele passenger mutation was isolated (PMID 29743196)	0	0	0.000289965	0	0.000267573	0.00027891	0.000252702	0.000458312	0.000243247	0.000464146	0.000475055	0.000248038	9.6655e-05	0.000182161	0.000318087	0.000395746	0	0	-2	0	0	0
Cre11.g476550_4532.1.p	Cre11.g476550_4532	Non adjusted p-value < 0.05	0	Alcohol dehydrogenase	Alcohol dehydrogenase, zinc-containing	0.000573844	0.000549892	0.000571573	0.000520873	0.000527435	0.000274891	0.000498121	0.000451708	0.000239742	0.000228729	0	0.000244464	0.000565103	0.000441066	0.000396524	0.000157731	0	0	2	0	0	2
Cre11.g477950_4532.1.p	Cre11.g477950_4532	Non adjusted p-value < 0.05	0	0	0	0.0013787	0.000943682	0.00127516	0.000893883	0.000995658	0.000943494	0.00153871	0.00131782	0.00139885	0.000942065	0.000803505	0.00109078	0.00119918	0.000944345	0.00141846	0.000945449	0	0	0	2	2	0
Cre11.g479500_4532.1.p	Cre11.g479500_4532	Non adjusted p-value < 0.05	PRPL4	Chloroplast ribosomal protein L4	imported to chloroplast# Chloroplast large ribosomal subunit protein L4	0.00040972	0.000392619	0.000408098	0.000371899	0.000753169	0.00078508	0.000355654	0.000322516	0.000342348	0.000326621	0.000334298	0.00069818	0.000403479	0.000636716	0.000340173	0.000453033	0	0	0	-2	0	0
Cre11.g481500_4532.1.p	Cre11.g481500_4532	Non adjusted p-value < 0.05	HIS7	Imidazole glycerol phosphate synthase	glutamine amidotransferase/cyclase involved in histidine biosynthesis# imidazole glycerol phosphate synthase (IGPS).	0	0.000161706	0.000168081	0.000153172	0.000155102	0.000323347	0.000439444	0.000398498	0.000282002	0.000269047	0.000413056	0.000287556	0.000109929	0.00021054	0.000373315	0.00032322	-2	0	-2	0	0	0
Cre12.g483700_4532.3.p	Cre12.g483700_4532	Non adjusted p-value < 0.05	RB38	Chloroplast-targeted RNA-binding protein	RNA-binding protein of 38 kDa, OSB/PTAC9 homolog# targeted to chloroplast# homology to DUF731 proteins of unknown function found in plants# has been reported to bind the psbA mRNA, or to the psbD mRNA in association with NAC2#	0.00194674	0.00159899	0.00193904	0.00227191	0.00204492	0.002398	0.00289689	0.00218914	0.00232376	0.00177361	0.00249603	0.00236952	0.00182826	0.00223828	0.00246993	0.00221305	-2	0	0	0	0	0
Cre12.g484050_4532.1.p	Cre12.g484050_4532	Non adjusted p-value < 0.05	RPL36	Cytosolic 80S ribosomal protein L36	Cytosolic 60S large ribosomal subunit protein L36	0.00203188	0.00194707	0.00303575	0.00184432	0.00186755	0.00194668	0.00176375	0.00159941	0.00169776	0.00161977	0.000828922	0.0017312	0.00233823	0.00188618	0.00168698	0.0013933	0	0	2	0	0	2
Cre12.g487200_4532.2.p	Cre12.g487200_4532	Non adjusted p-value < 0.05	0	0	0	0.000334101	0.000320155	0	0.00030326	0.000307081	0.000320091	0	0.000262991	0	0.000266339	0.000272599	0.000284661	0.000218085	0.000310144	8.77e-05	0.000274533	0	0	0	-2	0	0
Cre12.g487700_4532.2.p	Cre12.g487700_4532	Non adjusted p-value < 0.05	0	Amidated peptide precursor	Amidated at C-terminus by peptidylglycine alpha-amidating monooxygenase	0.000403085	0.00038626	0.00026766	0.000609794	0.000246991	0.000257455	0	0.000105764	0.000112268	0.000214221	0.000109628	0.000114479	0.000352335	0.000371413	7.27e-05	0.000146109	2	0	0	-2	0	0
Cre12.g490350_4532.1.p	Cre12.g490350_4532	Non adjusted p-value < 0.05	HDS1	1-hydroxy-2-methyl-2-(E)-butenyl 4-diphosphate synthase	1-hydroxy-2-methyl-2-(E)-butenyl 4-diphosphate synthase (4-hydroxy-3-methylbut-2-en-1-yl diphosphate synthase), chloroplast precursor# (ispG) (gcpE) [PMID: 15849308]	0.000730999	0.000700487	0.000436863	0.000663521	0.00067188	0.000700347	0.00050763	0.000460331	0.000488637	0.000582738	0.000596434	0.000747391	0.000622783	0.000678583	0.000485533	0.000642188	0	0	0	-2	0	0
Cre12.g493950_4532.2.p	Cre12.g493950_4532	Non adjusted p-value < 0.05	PRPS13	Chloroplast ribosomal protein S13	imported to chloroplast# Chloroplast small ribosomal subunit S13	0.00240876	0.00230822	0.000799741	0.00218641	0.00295194	0.00384626	0.0020909	0.00189608	0.00201267	0.00192022	0.00196535	0.00205231	0.00183891	0.00299487	0.00199988	0.00197929	0	-2	0	0	0	0
Cre12.g494850_4532.3.p	Cre12.g494850_4532	Non adjusted p-value < 0.05	ADK3	Adenylate kinase	Adenylate kinase# probably chloroplast-targeted (by homology to KADD_ARATH)# contains a C-terminal domain with two Cys residues, homologous to that found in CP12 linking GAPDH and PRK	0	0.00053599	0	0	0.000514101	0.00107177	0.000971056	0.000880576	0.000934724	0.000445893	0.000912746	0.000476567	0.000178663	0.000528623	0.000928785	0.000611735	-2	0	0	0	0	0
Cre12.g496700_4532.1.p	Cre12.g496700_4532	Non adjusted p-value < 0.05	0	Thioredoxin-like protein	Unusual thioredoxin (not f-type) exhibiting homology with f-type thioredoxins but contains an unusual active site HCKPC (classically thioredoxins contain a WCGPC or WCPPC active site). The N-terminal extension might represent a transit peptide.	0	0.000512937	0.000533161	0	0	0	0	0.000421351	0	0.000426715	0.000436744	0.000456069	0.000348699	0	0.00014045	0.000439843	0	0	0	0	0	-2
Cre12.g497350_4532.1.p	Cre12.g497350_4532	Non adjusted p-value < 0.05	PPR13	PentatricoPeptide Repeat protein 13	0	0	0.000105363	5.48e-05	0	5.05e-05	5.27e-05	4.77e-05	8.66e-05	4.59e-05	0	0	0	5.34e-05	3.44e-05	6.01e-05	0	0	0	0	0	2	0
Cre12.g498100_4532.1.p	Cre12.g498100_4532	Non adjusted p-value < 0.05	EIF3E	Eukaryotic translation initiation factor 3, subunit E	putative eIF3e eukaryotic translation initiation factor 3, subunit 6 (48kD)	0.000232622	0	0	0.000211148	0.000213809	0.000222867	0.00040385	0.000366221	0.00019437	0.000370883	0.0003796	0.000396397	7.75e-05	0.000215941	0.00032148	0.000382293	-2	-2	-2	0	0	0
Cre12.g498250_4532.1.p	Cre12.g498250_4532	Non adjusted p-value < 0.05	RPS17	Cytosolic 80S ribosomal protein S17	Cytosolic 40S small ribosomal subunit protein S17	0.00143255	0.00137275	0.00214031	0.00260062	0.00197504	0.00205872	0.00373053	0.00225529	0.00239397	0.002855	0.00175326	0.00183084	0.00164854	0.00221146	0.00279326	0.00214637	-2	0	0	0	0	0
Cre12.g500150_4532.1.p	Cre12.g500150_4532	Non adjusted p-value < 0.05	ALDH2	Aldehyde dehydrogenase	Family 2 aldehyde dehydrogenase	0.00092875	0.00053399	0.000740059	0.000674414	0.000512183	0.00124573	0.000483716	0.00029243	0.000465618	0.000444229	0.000303113	0.000474789	0.000734266	0.000810775	0.000413921	0.000407377	2	0	2	-2	0	2
Cre12.g500500_4532.1.p	Cre12.g500500_4532	Non adjusted p-value < 0.05	SMT1	Sterol-C24-methyltransferase	0	0.000514532	0.000739584	0.000768743	0.000700555	0.0011823	0.000492957	0.000669953	0.00101255	0.00085985	0.0016407	0.000839632	0.00197277	0.000674286	0.000791937	0.000847451	0.00148437	0	0	-2	0	0	0
Cre12.g503650_4532.1.p	Cre12.g503650_4532	Non adjusted p-value < 0.05	0	S-adenosyl-L-methionine-dependent methyltransferase	0	0	0	0	0	0	0.000309699	0.000280597	0.000254452	0.000270099	0.000257691	0.000263748	0	0	0.000103233	0.000268383	0.000173813	-2	0	0	0	0	0
Cre12.g504300_4532.1.p	Cre12.g504300_4532	Non adjusted p-value < 0.05	0	0	0	0.000127155	0	0.000126651	0	0	0	0.000110375	0.000100091	0.000106246	0.000101365	0.000103748	0.000108338	8.4602e-05	0	0.000105571	0.000104484	0	2	0	2	0	-2
Cre12.g508350_4532.1.p	Cre12.g508350_4532	Non adjusted p-value < 0.05	TPR11	Tetratricopeptide-repeat protein 11	TPR protein, strong similarity to rice protein BAB93301 and cyanobacterial proteins# Mitochondrial targeting predicted by multiple programs# Orthologous to AT3G05625 In Arabidopsis thaliana# Previously annotated as TPR2, but changed to avoid confusion with Cre01.g032500#	0.000346906	0.000332426	0.000345533	0	0.00031885	0	0	0.000273071	0	0	0	0	0.000341622	0.000106283	9.1e-05	0	2	0	2	0	0	0
Cre12.g508900_4532.2.p	Cre12.g508900_4532	Non adjusted p-value < 0.05	0	Mitogen-Activated Protein Kinase 6	Downstream kinase in the canonical MAP kinase pathway	0	0.000254417	0	0	0	0.000254366	0.000460928	0.00020899	0.000443682	0.000211651	0.000216625	0.00022621	8.48e-05	8.48e-05	0.0003712	0.000218162	-2	0	0	2	0	0
Cre12.g509750_4532.1.p	Cre12.g509750_4532	Non adjusted p-value < 0.05	QCR2	Ubiquinol:cytochrome c oxidoreductase core II subunit of mitochondrial Complex III	Mitochondrial processing peptidase, alpha subunit# Also Core II subunit of mitochondrial Complex III (ubiquinol:cytochrome c oxidoreductase) (QCR2)# identified in proteomic survey of mitochondrial membranes#	0.00082113	0.000786856	0.00102235	0.000558999	0.000943403	0.000786699	0.000890969	0.00113113	0.00120069	0.000654589	0.000837468	0.00069962	0.000876778	0.000763034	0.00107426	0.000730559	0	0	0	0	2	0
Cre12.g510050_4532.2.p	Cre12.g510050_4532	Non adjusted p-value < 0.05	CHL27B	Copper target homolog 1, chloroplast precursor, functional variant	Copper target homolog 1 protein, chloroplast precursor, functional variant produced under copper and/or oxygen sufficient conditions [GI:1565866# PMID: 119113# PMID: 1467313]# Mg-protoporphyrin IX monomethyl ester (oxidative) cyclase, aerobic oxidative cyclase# orthologous to Rubrivax gelatinosus aerobic oxidative cyclase [PMID: 11790744# PMID: 14617630]# Target of CRR1	0.00111554	0.00106898	0.00111112	0.000506283	0.000768992	0.000801573	0.0014525	0.000658582	0.000932106	0.000889288	0.000910189	0.000950464	0.00109855	0.000692283	0.0010144	0.000916647	0	2	0	0	0	0
Cre12.g510850_4532.1.p	Cre12.g510850_4532	Non adjusted p-value < 0.05	CGL73	expressed protein Conserved in the Green Lineage	Conserved in the Green Lineage	0	0.000341958	0	0.000647825	0.000655986	0.00068378	0.000619527	0.000280901	0.000894521	0.00113791	0.000873488	0.000304046	0.000113986	0.00066253	0.000598316	0.000771813	-2	-2	-2	0	0	0
Cre12.g515850_4532.1.p	Cre12.g515850_4532	Non adjusted p-value < 0.05	PCN1	Proliferating cell nuclear antigen homolog	Proliferating Cell Nuclear Antigen (PCNA) homolog	0.000743	0.00106798	0.00111009	0.000337207	0.000341455	0.000355923	0.000967432	0.00116972	0.000931237	0.000296153	0.000606227	0.0012661	0.00097369	0.000344862	0.0010228	0.000722828	0	2	0	2	0	0
Cre12.g517100_4532.1.p	Cre12.g517100_4532	Non adjusted p-value < 0.05	0	0	0	0.00064027	0.000306773	0.000637736	0.000290584	0.000294245	0	0.000277891	0.000503995	0.000267493	0.000510411	0.000783611	0.000545523	0.00052826	0.000194943	0.000349793	0.000613182	0	0	0	0	0	-2
Cre12.g517150_4532.1.p	Cre12.g517150_4532	Non adjusted p-value < 0.05	APSR1	Adenylylphosphosulfate reductase	Iinvolved in sulfate assimilation# 3'-phosphoadenylsulfate reductase, APS reductase# not a PAPS reductase, based on presence of motifs described in PMID: 12072441	0.000964281	0.000924032	0.00120058	0.000656452	0.000886296	0.000461924	0.000837036	0.000379522	0.000402859	0.000768707	0.000786774	0.000616191	0.00102963	0.000668224	0.000539806	0.000723891	2	0	0	0	0	0
Cre12.g517400_4532.1.p	Cre12.g517400_4532	Non adjusted p-value < 0.05	RAB5	RAB-like GTP-Binding Protein	Similar to the RabF/Rab5 type of small GTPase, involved in vesicle trafficking in the endosomal system# Found in the flagellar proteome [PMID: 15998802]# Similar to mammalian Rab5# Class II in PMID: 8756593#	0	0.000472308	0.00049093	0	0	0.000472214	0.000427841	0.000775953	0.000823668	0.000785831	0.000804301	0.000419945	0.000321079	0.000157405	0.000675821	0.000670026	0	0	0	2	0	-2
Cre12.g519100_4532.1.p	Cre12.g519100_4532	Non adjusted p-value < 0.05	ACC1	Alpha-carboxyltransferase (ACCase complex)	Alpha-carboxyltransferase subunit of multimeric plastid enzyme	0.00119954	0.000957895	0.00139393	0.000907345	0.000735021	0.00134078	0.000520626	0.000944232	0.000835246	0.00111563	0.00114185	0.000851696	0.00118379	0.000994384	0.000766701	0.00103639	2	0	0	0	0	0
Cre12.g519900_4532.1.p	Cre12.g519900_4532	Non adjusted p-value < 0.05	0	0	0	0.000123988	0.000356437	0.000246993	0.000225085	0.000341881	0.000237577	0	9.76e-05	0.000207199	9.88e-05	0.000202327	0.00021128	0.000242473	0.000268181	0.0001016	0.000170802	0	0	0	-2	0	0
Cre12.g520500_4532.1.p	Cre12.g520500_4532	Non adjusted p-value < 0.05	RPLP0	Acidic ribosomal protein P0, Ribosomal protein L10	Cytosolic 80S acidic ribosomal protein P0# Cytosolic 60S large ribosomal subunit protein P0	0.00155566	0.00238516	0.0034089	0.00367134	0.0037176	0.00327894	0.00270075	0.00269401	0.00285967	0.00248028	0.00330015	0.00291599	0.0024499	0.00355596	0.00275148	0.00289881	0	-2	0	0	0	0
Cre12.g523850_4532.1.p	Cre12.g523850_4532	Non adjusted p-value < 0.05	QCR1	Ubiquinol:cytochrome c oxidoreductase 50 kDa core 1 subunit	Core I subunit of mitochondrial Complex III (ubiquinol:cytochrome c oxidoreductase)# The mitochondrial processing peptidase beta subunit# putative mitochondrial processing peptidase, beta subunit (MPPB), identified in proteomic survey of mitochondrial membranes#	0.00100568	0.0009637	0.000801357	0.00109541	0.00110921	0.00115621	0.00104756	0.00110828	0.00117643	0.000801707	0.000820549	0.00102823	0.000923578	0.00112028	0.00111076	0.000883495	0	-2	0	0	2	2
Cre12.g524400_4532.1.p	Cre12.g524400_4532	Non adjusted p-value < 0.05	0	0	0	0.00101854	0.000488012	0.000253626	0.000693388	0.000936164	0.000975829	0.000884133	0.00120263	0.00063829	0.000811959	0.00145432	0.00195258	0.000586725	0.00086846	0.00090835	0.00140629	0	0	-2	0	0	0
Cre12.g525150_4532.1.p	Cre12.g525150_4532	Non adjusted p-value < 0.05	0	0	0	0.0001486	0.000142397	0	0.000134883	0.000136582	0.000284738	0	0.000116972	0	0	0	0	9.6999e-05	0.000185401	3.9e-05	0	0	0	0	-2	0	2
Cre12.g532550_4532.1.p	Cre12.g532550_4532	Non adjusted p-value < 0.05	RPL13A	Cytosolic 80S ribosomal protein L13a	Cytosolic 60S large ribosomal subunit protein L13a	0.00161452	0.00154713	0.00160813	0.00146548	0.00148395	0.00103121	0.00140147	0.00127089	0.000899356	0.00128706	0.00131731	0.0013756	0.00158993	0.00132688	0.00119057	0.00132666	2	0	0	0	0	0
Cre12.g539100_4532.3.p	Cre12.g539100_4532	Non adjusted p-value < 0.05	0	DEAD box RNA helicase	Most similar to At1g3197# contains stretches of 1 and 9 His residues	0	0.000234414	0.000243656	0.000444086	0.000449681	0.000234367	0	0.000192558	0.000204399	0	0.000199593	0	0.000159357	0.000376045	0.000132319	6.6531e-05	0	0	0	0	0	2
Cre12.g540450_4532.1.p	Cre12.g540450_4532	Non adjusted p-value < 0.05	0	0	0	0.000272773	0.000261387	0	0.000247593	0.000250712	0.000261335	0.000236778	0.000214716	0.000227919	0.000217449	0	0	0.000178053	0.000253213	0.000226471	7.2483e-05	0	0	0	0	0	2
Cre12.g542100_4532.2.p	Cre12.g542100_4532	Non adjusted p-value < 0.05	0	0	0	0	0.000186705	0	0	0	0	0.000169127	0.000153368	0.000162799	0.000155321	0	0	6.2235e-05	0	0.000161765	5.18e-05	0	0	0	2	0	0
Cre12.g545177_4532.3.p	Cre12.g545177_4532	Non adjusted p-value < 0.05	0	0	0	0.000559337	0.00053599	0.000557123	0.000507705	0	0.000535883	0	0	0	0	0	0.000476567	0.000550817	0.000347863	0	0.000158856	2	0	2	0	0	0
Cre12.g549550_4532.1.p	Cre12.g549550_4532	Non adjusted p-value < 0.05	TUB2	beta-2 tubulin	GI:167458# major constituent of microtubules [PMID: 3460413, PMID: 6098820]# it binds one mole of GTP that is hydrolyzed and alters dynamic instability of the microtubule cytoskeleton# ts-lethal mutant block at S/M (PMID 29743196)	0.00179796	0.00193828	0.00223855	0.00285599	0.00247883	0.00258385	0.00195088	0.00229983	0.00244125	0.00161246	0.00220048	0.00248934	0.0019916	0.00263956	0.00223066	0.00210076	0	-2	0	0	0	2
Cre12.g551950_4532.1.p	Cre12.g551950_4532	Non adjusted p-value < 0.05	LTD1	Homolog to LHCP translocon defect protein LTD	Conserved in the Green Lineage# deletion mutants have no functional LHCI, a function in LHCP delivery and PSI assembly was postulated	0.00059618	0.000571295	0.00059382	0	0.000547964	0.000571181	0	0	0.000498146	0.000475263	0.000486433	0.000507957	0.000587098	0.000373048	0.000166049	0.000489884	2	0	0	0	0	0
Cre12.g553700_4532.1.p	Cre12.g553700_4532	Non adjusted p-value < 0.05	PDO2	Protein disulfide oxidoreductase	0	0.000847336	0.000811969	0.000843982	0.00076912	0.000778809	0.000811806	0.000735523	0.00066699	0.000708004	0.00033774	0.000691356	0.000721948	0.000834429	0.000786578	0.000703506	0.000583681	0	0	2	0	0	2
Cre12.g556150_4532.1.p	Cre12.g556150_4532	Non adjusted p-value < 0.05	CGL100	CAAX amino terminal protease family protein	Conserved in the Green Lineage	0	0	0	0.000194766	0.00019722	0.000205576	0.000186259	0	0.00017929	0	0.000175074	0.000182821	0	0.000199187	0.00012185	0.000119298	0	-2	0	0	0	0
Cre12.g557600_4532.1.p	Cre12.g557600_4532	Non adjusted p-value < 0.05	0	Adenylate kinase	single domain adenylate kinase	0.000829683	0.000795053	0.000826399	0.00112964	0.000381292	0.000794894	0.0003601	0.000326547	0.000693254	0.000661408	0.000676953	0.00106036	0.000817045	0.00076861	0.000459967	0.000799574	2	0	0	0	0	0
Cre12.g559250_4532.1.p	Cre12.g559250_4532	Non adjusted p-value < 0.05	POC14	Proteome of centriole protein 14	Found in basal body proteome# 14-3-3 epsilon-like protein found in human centrosome# Also found in the flagellar proteome#	0.00115323	0.00147346	0.00114866	0.00069785	0.00141328	0.000368291	0.00100105	0.000907775	0.000642397	0.000306444	0.000627292	0.000655049	0.00125845	0.000826475	0.000850407	0.000529595	0	0	2	0	0	0
Cre12.g560300_4532.3.p	Cre12.g560300_4532	Non adjusted p-value < 0.05	0	0	0	0.0015476	0.001483	0.00102765	0.000936493	0.000948291	0.000988469	0.00134338	0.00121821	0.00129312	0.00123372	0.00126271	0.000879056	0.00135275	0.000957751	0.0012849	0.00112516	0	2	0	0	0	0
Cre13.g566650_4532.1.p	Cre13.g566650_4532	Non adjusted p-value < 0.05	LCS2	Long-chain acyl-CoA synthetase	0	0.000296316	0.000141974	0.000147571	0.000134481	0.000136176	0.000141945	0.000385821	0.000233248	0.000371386	0.000118109	0.000241769	0.000252467	0.000195287	0.000137534	0.000330152	0.000204115	0	0	0	2	0	0
Cre13.g569750_4532.1.p	Cre13.g569750_4532	Non adjusted p-value < 0.05	0	0	0	0.000474105	0.000454316	0	0.000430341	0.000435762	0.000454225	0.000411543	0.000373197	0.000396145	0.000377948	0	0	0.000309474	0.000440109	0.000393628	0.000125983	0	0	0	0	0	2
Cre13.g573050_4532.1.p	Cre13.g573050_4532	Non adjusted p-value < 0.05	0	0	0	0.000343317	0	0.000341958	0.000311626	0.000315552	0.000328922	0	0.000270246	0	0.000273686	0.000280119	0.000292513	0.000228425	0.0003187	9.0082e-05	0.000282106	0	0	0	-2	0	0
Cre13.g581650_4532.1.p	Cre13.g581650_4532	Non adjusted p-value < 0.05	PRPL7	Chloroplast ribosomal protein L7/L12	imported to chloroplast# Chloroplast large ribosomal subunit protein	0.00061458	0.000588928	0.00183644	0.00167355	0.00225951	0.00294405	0.00160044	0.00145132	0.00154056	0.00244966	0.00300868	0.00209454	0.00101332	0.00229237	0.00153078	0.00251763	0	-2	-2	0	0	0
Cre13.g587050_4532.2.p	Cre13.g587050_4532	Non adjusted p-value < 0.05	ERF1	Eukaryotic release factor	eukaryotic peptide release factor 1# eRF/aRF subunit (eRF1)#gi 18250310 gb AAL17660.1	0.000490453	0.000469982	0.000244256	0.00044518	0.000225394	0.000469888	0	0.000193033	0.000204903	0.00039098	0.000400169	0.000417876	0.000401564	0.000380154	0.000132645	0.000403008	2	0	0	-2	-2	0
Cre13.g602650_4532.1.p	Cre13.g602650_4532	Non adjusted p-value < 0.05	0	0	0	0.0010822	0.00103703	0.000718608	0.000982299	0.000663116	0.000691212	0.00031313	0.000283954	0.000602829	0.000575138	0.000294327	0.000614702	0.000945943	0.000778876	0.000399971	0.000494722	2	0	2	-2	0	0
Cre14.g618950_4532.1.p	Cre14.g618950_4532	Non adjusted p-value < 0.05	0	0	0	0	0.000714654	0	0	0	0	0.000323685	0.000293525	0.000311575	0.000297262	0	0	0.000238218	0	0.000309595	9.91e-05	0	0	0	2	0	0
Cre14.g619100_4532.1.p	Cre14.g619100_4532	Non adjusted p-value < 0.05	CLPR1	inactive subunit of chloroplast ClpP complex	0	0.000242243	0.000232132	0.000482569	0.000219882	0.000222652	0.000464172	0.000420555	0.000572053	0.00080964	0.000579336	0.000592952	0.000619189	0.000318981	0.000302235	0.000600749	0.000597159	0	0	-2	2	0	-2
Cre14.g619550_4532.1.p	Cre14.g619550_4532	Non adjusted p-value < 0.05	POA7	20S proteasome alpha subunit G	(PSA3) 20S proteasome alpha subunit G (type 3)	0.000399847	0.000766316	0.000796529	0.00108881	0.00147004	0.000766163	0.000347084	0.000629488	0.000668196	0.000637502	0.000652485	0.000681357	0.000654231	0.00110834	0.000548256	0.000657115	0	-2	0	-2	0	2
Cre14.g625750_4532.4.p	Cre14.g625750_4532	Non adjusted p-value < 0.05	0	Putative chloroplast envelope protein	Previously described as 22 kDa translocon at the inner membrane of chloroplasts	0	0	0	0.000265019	0.000536716	0	0.000506885	0	0	0.000232754	0.000238224	0.000248765	0	0.000267245	0.000168962	0.000239914	0	0	-2	0	0	0
Cre14.g627850_4532.2.p	Cre14.g627850_4532	Non adjusted p-value < 0.05	0	0	0	0.000374293	0.00035867	0.000372812	0.000339743	0.00103207	0.000358599	0.000649804	0.000883887	0.000625492	0.000596759	0.000610785	0.000637811	0.000368592	0.000576803	0.000719728	0.000615118	-2	0	0	0	0	0
Cre14.g630400_4532.1.p	Cre14.g630400_4532	Non adjusted p-value < 0.05	0	L-galactose dehydrogenase	involved in vitamin C biosynthesis	0.000456706	0.000437644	0.000227449	0.000207274	0.000209885	0.000218778	0.00019822	0.000179751	0.000190804	0.000182039	0.000186317	0.000194562	0.000373933	0.000211979	0.000189592	0.000187639	2	0	2	0	0	0
Cre14.g630859_4532.2.p	Cre14.g630859_4532	Non adjusted p-value < 0.05	HID1	3-hydroxyisobutyrate dehydrogenase	This enzyme participates in valine, leucine and isoleucine degradation.	0.000533845	0.000511562	0.000265866	0.000484566	0.000245335	0.00051146	0.0002317	0.000210111	0.000223031	0.000212785	0.000217787	0.000227423	0.000437091	0.000413787	0.000221614	0.000219332	2	0	2	-2	0	2
Cre14.g633750_4532.1.p	Cre14.g633750_4532	Non adjusted p-value < 0.05	IPB2	Importin beta-3 homolog	0	8.82e-05	0.00016901	8.78e-05	0.000240137	0.000162108	8.45e-05	0.000229647	6.94e-05	7.37e-05	7.03e-05	7.2e-05	0	0.000115003	0.000162248	0.000124249	4.74e-05	0	0	0	0	0	2
Cre15.g635067_4532.3.p	Cre15.g635067_4532	Non adjusted p-value < 0.05	0	0	0	0.000527182	0.000505177	0.000525095	0.000478518	0.000622988	0.000505076	0.000653737	0.000533541	0.000440494	0.000420259	0.000430137	0.000385003	0.000519151	0.000535527	0.000542591	0.0004118	0	0	0	0	0	2
Cre15.g635600_4532.4.p	Cre15.g635600_4532	Non adjusted p-value < 0.05	EGD2	GAL4 DNA-binding enhancer protein 2	Named for cytosolic nascent polypeptide-associated complex (NAC) alpha subunit gene in Saccharomyces cerevisiae (EGD2)#	0.0020599	0.0026319	0.00205175	0.00311626	0.00315552	0.00328921	0.00178808	0.000540492	0.00229491	0.00164212	0.00392166	0.00351016	0.00224785	0.003187	0.00154116	0.00302465	0	0	0	-2	0	0
Cre15.g638400_4532.1.p	Cre15.g638400_4532	Non adjusted p-value < 0.05	0	0	0	0.00172651	0.00165445	0.00171967	0.00156714	0.00158688	0.00165411	0.00149868	0.00135904	0.00144261	0.00091756	0.00140869	0.00147102	0.00170021	0.00160271	0.00143344	0.00126576	0	0	2	0	0	2
Cre15.g643550_4532.3.p	Cre15.g643550_4532	Non adjusted p-value < 0.05	PDX1	Pyridoxin biosynthesis protein	Involved in vitamin B6 biosynthesis	0.000716273	0.000343188	0.00107016	0.00130031	0.00131669	0.00102936	0.00124351	0.00112764	0.00119699	0.001142	0.00087663	0.00122056	0.000709873	0.00121545	0.00118938	0.00107973	-2	-2	0	0	0	0
Cre15.g801777_4532.1.p	Cre15.g801777_4532	Non adjusted p-value < 0.05	0	0	0	0.000176842	0.000338921	0.000352284	0.000321036	0.00016254	0.000338853	0	0.000278406	0.000295526	0.000140975	0	0	0.000289349	0.000274143	0.000191311	4.7e-05	0	0	2	0	0	2
Cre16.g648550_4532.1.p	Cre16.g648550_4532	Non adjusted p-value < 0.05	HFO23	Histone H4	Replication linked H4# histone gene cluster XXIII (type 43)	0.000966622	0	0.000962795	0.00175479	0.00177689	0.00277827	0.00167814	0.00228266	0.00242302	0.00231172	0.00157737	0.00247074	0.000643139	0.00210332	0.00212794	0.00211994	-2	-2	-2	0	0	0
Cre16.g651550_4532.2.p	Cre16.g651550_4532	Non adjusted p-value < 0.05	MTT1	Mitochondrial transcription termination factor	some similarity to mitochondrial transcription termination factor mTERF# probably mitochondrial (TargetP score 0.813)	0.0019522	0.00187071	0.00194447	0.00118133	0.00179432	0.00187034	0.00169459	0.00153669	0.00163119	0.0010375	0.00159283	0.00166331	0.00192246	0.00161533	0.00162082	0.00143122	0	0	2	0	0	0
Cre16.g659950_4532.1.p	Cre16.g659950_4532	Non adjusted p-value < 0.05	PRPS5	Chloroplast Ribosomal Protein S5	imported to chloroplast# Chloroplast Small Ribosomal Subunit Protein S5	0.00177525	0.00184292	0.00206293	0.00134282	0.00176765	0.00212602	0.00154099	0.00151386	0.00173056	0.00165106	0.00132775	0.0013865	0.0018937	0.00174549	0.00159514	0.00145511	0	0	2	0	0	0
Cre16.g666550_4532.2.p	Cre16.g666550_4532	Non adjusted p-value < 0.05	0	SOUL heme-binding protein	Conserved expressed SOUL heme binding protein# N-terminal (possibly lacking in alternatively spliced form) similar to unknown cyanobacterial protein# C-terminus similar to SOUL protein, putative heme-binding domain	0.000229935	0.000220338	0.000229025	0.000417421	0.00021134	0.000220294	0.000399187	0.000361992	0.000384252	0.0001833	0.000187608	0.00019591	0.000226433	0.000283018	0.00038181	0.000188939	0	0	0	0	2	0
Cre16.g672650_4532.8.p	Cre16.g672650_4532	Non adjusted p-value < 0.05	MitC14	Mitochondrial substrate carrier protein	Possible 2-oxoglutarate/malate carrier# highly related to other plant mitochondrial carriers	0.00266387	0.00191451	0.00198999	0.00151123	0.00183632	0.00191413	0.00289043	0.002359	0.00250406	0.00212358	0.0021735	0.00198596	0.00218945	0.00175389	0.0025845	0.00209435	0	0	0	2	0	0
Cre16.g672750_4532.2.p	Cre16.g672750_4532	Non adjusted p-value < 0.05	0	0	0	0.00207421	0.00170368	0.00147571	0.00134482	0.00190646	0.00141945	0.00154328	0.00116624	0.00123795	0.000708652	0.00120885	0.00126234	0.0017512	0.00155691	0.00131583	0.00105994	0	0	2	0	0	2
Cre16.g673001_4532.4.p	Cre16.g673001_4532	Non adjusted p-value < 0.05	FAD4	Fatty acide desaturase 4	Fatty acid desaturase 4 (delta3 trans)# Low-CO2 inducible protein 2# Was identified in clone 215 in [PMID: 8756610] and subsequently named LCI2#	0.000760015	0.000728292	0.000757007	0	0.00069855	0.000728147	0.000659725	0	0	0.00060587	0.00062011	0.000647549	0.000748438	0.000475566	0.000219908	0.00062451	2	0	0	0	0	0
Cre16.g673617_4532.1.p	Cre16.g673617_4532	Non adjusted p-value < 0.05	PRFA1	Putative chloroplast peptide chain release factor 1	similar to eubacterial class 1 release factors (prfA, RF1)# more likely chloroplast than mitochondrial	0.000482141	0.000462016	0.000240116	0.000437635	0.000221574	0.000230962	0.000209259	0.000189761	0.00020143	0.000384353	0.000393387	0.000205397	0.000394758	0.000296724	0.00020015	0.000327712	2	0	0	0	0	0
Cre16.g677700_4532.4.p	Cre16.g677700_4532	Non adjusted p-value < 0.05	NUP62	Nucleoporin 62	62 kDa Nuclear Pore Complex Protein	0	0.000930793	0.000483746	0	0	0	0.000843161	0.000764598	0.000811614	0.000387166	0.000396265	0	0.000471513	0	0.000806458	0.000261144	0	0	0	2	0	0
Cre16.g678213_4532.1.p	Cre16.g678213_4532	Non adjusted p-value < 0.05	0	0	0	0	0.000350758	0.000364588	0	0	0	0	0.00028813	0.000611695	0.000291798	0.000298656	0.000311871	0.000238449	0	0.000299942	0.000300775	0	0	0	0	0	-2
Cre16.g679600_4532.1.p	Cre16.g679600_4532	Non adjusted p-value < 0.05	0	0	0	0	0	0	0	0	0.000323347	0	0.000531331	0	0.000807142	0.000550741	0.000287556	0	0.000107782	0.00017711	0.00054848	0	0	-2	0	0	-2
Cre16.g682100_4532.2.p	Cre16.g682100_4532	Non adjusted p-value < 0.05	0	Tropine dehydrogenase/reductase	0	0	0	0.000391968	0	0	0.000377025	0.000683193	0.000309768	0.000328816	0.000627423	0.000642169	0.000670584	0.000130656	0.000125675	0.000440592	0.000646725	0	0	-2	0	0	-2
Cre16.g685400_4532.1.p	Cre16.g685400_4532	Non adjusted p-value < 0.05	0	Short-chain dehydrogenase/reductase	Similar to Tic32 from Pisum sativum (AAS38575)# belongs to the classical family of short chain dehydrogenases [PMID: 15180984]# lacks a calmodulin-binding domain [PMID: 17035502]	0	0.00026875	0	0.000254568	0.000257775	0.000268696	0.000243448	0.000441528	0.000468679	0.000447149	0.000457658	0.000477909	8.96e-05	0.000260346	0.000384552	0.000460905	-2	-2	-2	0	0	0
Cre16.g691000_4532.2.p	Cre16.g691000_4532	Non adjusted p-value < 0.05	EFP1	Organellar elongation factor P	Putative chloroplast translation elongation factor P (EF-P)	0.00160584	0.000512937	0.00159948	0.00194347	0.00147597	0.00256417	0.00092929	0.0016854	0.000447261	0.00213357	0.00262046	0.00228035	0.00123942	0.00199454	0.00102065	0.0023448	0	0	0	-2	-2	0
Cre16.g692901_4532.1.p	Cre16.g692901_4532	Non adjusted p-value < 0.05	0	Putative metallochaperone	Contains PF02492, CobW nucleotide-binding domain#	0.000576614	0.000368364	0.000382888	0.000348925	0.000353321	0.000184145	0.000333683	0.000151296	0.000321199	0.000153222	0.000313646	0.000163762	0.000442622	0.000295464	0.000268726	0.00021021	0	0	2	0	0	0
Cre16.g694850_4532.1.p	Cre16.g694850_4532	Non adjusted p-value < 0.05	NAGS1	N2-acetyl-L-ornithine:L-glutamate N-acetyltransferase	Involved in arginine biosynthesis# transfers the acetyl group from N-acetylornithine to glutamate to produce N-acetylglutamate, thus replenishing the biosynthetic pool# similar to bacterial ArgJ# probably marked by mutation arg10# the precursor self-cleaves at PxM-ATML processing site conserved in all eukaryotes, yielding two fragments that remain associated within an ?2 ?2 heterotetramer	0.000214573	0.000205617	0.000213724	0.000389533	0.00039444	0.000205576	0.000186259	0.000168904	0.00017929	0	0.000175074	0.000182821	0.000211305	0.00032985	0.000178151	0.000119298	0	0	0	0	0	2
Cre16.g695100_4532.1.p	Cre16.g695100_4532	Non adjusted p-value < 0.05	0	Putative Acyl-CoA oxidase	0	0	0	0	0.000187105	0.000189462	0.000197489	0.000357863	0.000162259	0.000172237	0.00032865	0	0	0	0.000191352	0.000230786	0.00010955	-2	-2	0	0	2	0
Cre16.g801920_4532.1.p	Cre16.g801920_4532	Non adjusted p-value < 0.05	0	0	0	0.000515865	0.000988666	0.000342549	0.000780411	0.000790242	0.000988469	0.000895585	0.000676781	0.000574718	0.000685397	0.000420903	0.000439528	0.000615693	0.000853041	0.000715695	0.000515276	0	0	0	0	0	2
Cre17.g697650_4532.5.p	Cre17.g697650_4532	Non adjusted p-value < 0.05	0	0	0	0.000270917	0.000129804	0.000134922	0	0.000124503	0	0.000117584	0.000106628	0.000113184	0.000107985	0.000110523	0	0.000178548	4.1501e-05	0.000112465	7.2836e-05	0	2	0	0	0	0
Cre17.g700750_4532.1.p	Cre17.g700750_4532	Non adjusted p-value < 0.05	GFY3	Putative acetate transporter	GPR1/FUN34/YaaH family membrane protein# located in microbodies	0	0.000427831	0.000444699	0	0.000410359	0.000427745	0.000387551	0.000702881	0.000373051	0	0	0	0.000290843	0.000279368	0.000487828	0	0	0	0	0	2	0
Cre17.g701200_4532.1.p	Cre17.g701200_4532	Non adjusted p-value < 0.05	RPL14	Cytosolic 80S ribosomal protein L14	Cytosolic 60S large ribosomal subunit protein L14	0.00072673	0.00139279	0	0.00263859	0.00267183	0.00278503	0.0018925	0.00171616	0.00182169	0.00289668	0.00237181	0.00185757	0.000706508	0.00269848	0.00181011	0.00237535	0	-2	-2	0	0	0
Cre17.g701500_4532.1.p	Cre17.g701500_4532	Non adjusted p-value < 0.05	DNJ1	DnaJ-like protein	DnaJ-like protein# probably cytosolic, as judged from absence of N-ter extension and also because it is co-orthologous to cytosolic ATJ2 and ATJ3 from Arabidopsis thaliana# Presumably involved in protein folding with HSP70A, since it contains N-terminal J-domain (pfam226), Cys-rich, DnaJ_CXXCX#	0.000221249	0.000212014	0.000440746	0.000200826	0.000610067	0.000635915	0.00057616	0.000870792	0.000739471	0.000705502	0.000361042	0.000377017	0.000291336	0.000482269	0.000728808	0.000481187	-2	0	0	0	0	0
Cre17.g706600_4532.1.p	Cre17.g706600_4532	Non adjusted p-value < 0.05	0	0	0	0.000599771	0.000574737	0.000597397	0	0	0.000574622	0.000520626	0.000472116	0.000501147	0.000478126	0.000489364	0.000511017	0.000590635	0.000191541	0.000497963	0.000492836	0	2	0	2	0	-2
Cre17.g708750_4532.1.p	Cre17.g708750_4532	Non adjusted p-value < 0.05	NSG1	Nitrogen-starvation/gametogenesis expressed protein	Belongs to family E of Chlamydomonadale-specific proteins, found in clusters, mostly on chromosome 8 and carrying two Ser/Pro-rich domains# function unknown but members have been found in the flagellar proteome	0	0	0.000315821	0	0.000291433	0.000303781	0.000275236	0.00049918	0.000529876	0.000505535	0.000258708	0.000540311	0.000105274	0.000198405	0.000434764	0.000434851	-2	0	-2	0	0	0
Cre17.g717800_4532.1.p	Cre17.g717800_4532	Non adjusted p-value < 0.05	NUP93	Nucleoporin 93	93 kDa Nuclear Pore Complex Protein	0.000104582	0.000100217	0	9.49e-05	0	0.000100197	0.000181563	0.000164646	8.74e-05	0	0	0	6.83e-05	6.5e-05	0.000144536	0	0	0	0	0	2	0
Cre17.g718468_4532.1.p	Cre17.g718468_4532	Non adjusted p-value < 0.05	0	0	0	0.000626176	0.00045003	0.000311849	0.000426281	0.000431651	0.00014998	0.000135887	0.000246451	0.000130803	0	0.000127727	0.000133379	0.000462685	0.000335971	0.000171047	8.7e-05	0	0	2	0	0	2
Cre17.g721700_4532.1.p	Cre17.g721700_4532	Non adjusted p-value < 0.05	CPLD44	conserved expressed thylakoid lumenal protein-like	0	0.00124973	0.000798379	0.00124478	0.00113437	0.00114866	0.00079822	0	0.000655827	0	0	0.000339893	0.000354933	0.00109763	0.00102708	0.000218609	0.000231609	2	0	0	-2	0	0
Cre17.g722750_4532.1.p	Cre17.g722750_4532	Non adjusted p-value < 0.05	CTAP4	Chloroplast translocon associated protein 4	Copurifies with both Tic20 and Tic214 and may be part of the chloroplast translocon#	0.00164565	0.00105131	0.00163914	0.00149374	0.00176466	0.00131387	0.000714248	0.00107949	0.00114587	0.000874589	0.00111893	0.00116844	0.00144537	0.00152409	0.000979872	0.00105399	2	0	0	-2	0	2
Cre17.g724350_4532.1.p	Cre17.g724350_4532	Non adjusted p-value < 0.05	POA5	20S proteasome alpha subunit E	20S proteasome alpha subunit E (type 5)	0.00123936	0.000791754	0.00082297	0.00112496	0.00113913	0.00118739	0.00107582	0.000325192	0.000345189	0.000987996	0.000674144	0.00105596	0.000951362	0.00115049	0.000582066	0.000906034	2	0	0	-2	0	0
Cre17.g724550_4532.1.p	Cre17.g724550_4532	Non adjusted p-value < 0.05	DIP13	Deflagellation Inducible Protein 13	Deflagellation inducible protein, 13 kDa [gi:4689324]# Found in the flagellar proteome# Similar to Sjogren's syndrome nuclear autoantigen 1 (SSNA1)#	0	0.000859516	0.000893404	0	0	0	0	0.000706048	0.000749464	0.000715036	0.000731841	0.000764224	0.000584307	0	0.000485171	0.000737034	0	0	0	0	0	-2
Cre17.g726050_4532.1.p	Cre17.g726050_4532	Non adjusted p-value < 0.05	0	Similar to Ubiquitin-Specific Protease	This gene lies in a long intron of the PAP3 gene on the other strand	0	0	0	0.000171483	0.000173643	0	0.000163992	0.000148712	0.000157857	0	0.000154145	0	0	0.000115042	0.000156854	5.14e-05	-2	0	0	0	0	0
Cre17.g726350_4532.1.p	Cre17.g726350_4532	Non adjusted p-value < 0.05	0	0	0	0.00015484	0.000148377	0	0.000140547	0	0	0	0	0	0.000123435	0.000126337	0.000131927	0.000101072	4.6849e-05	0	0.000127233	0	0	0	0	-2	0
Cre17.g729800_4532.1.p	Cre17.g729800_4532	Non adjusted p-value < 0.05	ALB3B	ALBINO3-like translocon protein	One of four proteins related to the Arabidopsis ALBINO3 and yeast OXA1 proteins# located in the chloroplast and involved in the translocation of thylakoid membrane proteins	0.000707787	0.00113041	0.00117497	0.000428301	0.000650545	0.000678108	0.000819185	0.00092857	0.000788535	0.000940391	0.000769994	0.000804065	0.00100439	0.000585651	0.00084543	0.00083815	0	2	0	0	0	0
Cre17.g732300_4532.2.p	Cre17.g732300_4532	Non adjusted p-value < 0.05	GAL1	Galactose kinase	0	0	0.000184182	0.000191444	0.000174462	0.000353321	0.000368291	0	0.000151296	0	0	0	0.000163762	0.000125209	0.000298691	5.0432e-05	5.46e-05	0	0	0	-2	0	2
Cre17.g734516_4532.1.p	Cre17.g734516_4532	Non adjusted p-value < 0.05	RPN9	26S proteasome regulatory subunit	26S proteasome regulatory complex, lid subcomplex, non-ATPase subunit RPN9 (subunit 9) (PSD11) (PSMD11)# 26S proteasome regulatory complex, lid subcomplex, non-ATPase subunit RPN9 (subunit 13) (PSD13) (PSMD13)	0	0.000237329	0.000246686	0	0	0.000237282	0.000644955	0.000779814	0.000620824	0.000592306	0.000404151	0.000633051	0.000161338	7.9094e-05	0.000681864	0.000543169	0	0	0	2	0	-2
Cre17.g746997_4532.1.p	Cre17.g746997_4532	Non adjusted p-value < 0.05	ADH1	Dual function alcohol/acetaldehyde dehydrogenase	Dual function alcohol dehydrogenase / acetaldehyde dehydrogenase [EC:1.1.1.1 /1.2.1.10], probably mitochondrial# Partially duplicated on chromosome 16 (Cre16.g669150 Cre16.g669125)# reduction of acetyl-CoA to ethanol and CoA, oxidizing 2 NADH#	0.000208725	0.000100007	0.000207899	0.000189458	0.000191845	0.000199973	0.000362365	0.000328601	0.000348807	0.000332784	0.000340605	0.000444596	0.00017221	0.000193759	0.000346591	0.000372662	-2	0	-2	0	0	-2
Cre18.g749497_4532.1.p	Cre18.g749497_4532	Non adjusted p-value < 0.05	0	0	0	0.000647909	0.00082782	0.000645344	0.000588101	0.00059551	0.000620741	0.000374941	0.000170003	0.00054137	0.000172167	0.000352427	0.000368021	0.000707024	0.000601451	0.000362105	0.000297538	2	0	2	-2	0	2
Cre19.g750547_4532.10.p	Cre19.g750547_4532	Non adjusted p-value < 0.05	NDA2	thylakoid NADH dehydrogenase	Type-II NADH:plastoquinone reductase (non-electrogenic)# involved in chlororespiration	0.000657175	0.000629745	0.00049093	0.000447384	0.000604027	0.000787023	0.000285228	0.000387977	0.000274556	0	0.0002681	0.000419945	0.000592617	0.000612811	0.00031592	0.000229348	0	0	2	0	0	2
Cre26.g756797_4532.1.p	Cre26.g756797_4532	Non adjusted p-value < 0.05	0	0	0	0.000404724	0.00038783	0.000403121	0.000734728	0.00111598	0.000775506	0.000702634	0.000637165	0.000338173	0.000322638	0.000330221	0.0010345	0.000398558	0.000875403	0.000559324	0.000562453	0	-2	0	0	0	0
CreCp.g802267_4532.1.p	CreCp.g802267_4532	Non adjusted p-value < 0.05	tufA	elongation factor 1-alpha	0	0.00166731	0.00159771	0.00213519	0.0019458	0.00218924	0.00159739	0.000827024	0.00131244	0.00159216	0.00189878	0.00194341	0.00142058	0.00180007	0.00191081	0.00124387	0.00175425	2	0	0	-2	0	0
CreCp.g802274_4532.1.p	CreCp.g802274_4532	Non adjusted p-value < 0.05	rpl2	50S ribosomal protein L2	0	0.000716273	0.00102956	0.000713438	0.00130031	0.000987519	0.0017156	0.000932633	0.00112764	0.00149623	0.001142	0.00146105	0.00183084	0.000819758	0.00133448	0.0011855	0.00147796	0	-2	-2	0	0	0
CreCp.g802276_4532.1.p	CreCp.g802276_4532	Non adjusted p-value < 0.05	rpl16	50S ribosomal protein L16	0	0.000732074	0.000701517	0.000729176	0.000664497	0.000672868	0.000701377	0.00063547	0.000576259	0.000611695	0.000583595	0.000597312	0.000623742	0.000720922	0.000679581	0.000607808	0.00060155	2	0	2	0	0	2
CreCp.g802279_4532.1.p	CreCp.g802279_4532	Non adjusted p-value < 0.05	rps8	30S ribosomal protein S8	0	0.000650732	0.000623571	0.000648156	0	0.000598105	0	0.000564863	0.000512231	0.00108746	0.000518751	0.000530944	0.00110887	0.00064082	0.000199368	0.000721517	0.000719523	0	2	0	2	0	-2
CreCp.g802318_4532.1.p	CreCp.g802318_4532	Non adjusted p-value < 0.05	atpF	ATP synthase CF0 B subunit	0	0.00113785	0.000545179	0	0.000516409	0.00104583	0.00054507	0.0019754	0.000895672	0.000950748	0.00181415	0.00232098	0.00193895	0.00056101	0.000702436	0.00127394	0.00202469	0	0	-2	0	0	0
Cre01.g000350_4532.3.p	Cre01.g000350_4532	Not significant	0	possible oxidoreductase	Predicted oxidoreductase# Oxidoreductase FAD/NAD(P)-binding# Ferredoxin reductase-type FAD-binding domain# Riboflavin synthase-like beta-barrel	0.000721464	0.0013827	0.000718608	0.00163717	0.00132623	0.000691212	0.00156565	0.000851862	0.00150707	0.00115028	0.00147164	0.0012294	0.000940924	0.0012182	0.0013082	0.00128377	0	0	0	0	0	0
Cre01.g000900_4532.1.p	Cre01.g000900_4532	Not significant	CPLD20	Conserved in the Plant Lineage and Diatoms	Predicted protein of unknown function containing DUF135 domain# Conserved expressed protein	0.000406376	0.000778827	0.00060715	0.000553295	0.000747021	0.000973339	0.000705502	0.000799707	0.00101866	0.000485933	0.000828922	0.000692481	0.000597451	0.000757885	0.000841289	0.000669112	0	0	0	0	0	0
Cre01.g001100_4532.1.p	Cre01.g001100_4532	Not significant	0	0	0	0.000584799	0.000700487	0.00101935	0.000663521	0.00067188	0.000560278	0.000888352	0.000920661	0.000855115	0.000699286	0.000954295	0.000996522	0.000768211	0.000631893	0.000888043	0.000883368	0	0	0	0	0	0
Cre01.g001550_4532.4.p	Cre01.g001550_4532	Not significant	CIF3	Chloroplast translation initiation factor 3	Bacterial-type IF3# Ortholog of Arabidopsis SVR9 that suppresses FtsH-dependent variegation#	0	0	0	0	0	0	0.000459702	0	0	0	0.000432098	0.000451218	0	0	0.000153234	0.000294439	0	0	0	0	0	0
Cre01.g002500_4532.1.p	Cre01.g002500_4532	Not significant	COP21	Chlamyopsin 2/1	Opsin-related, retinal binding protein# Genbank entry AF295371# shows evidence for alternative splicing, giving COP2 and COP1# present in thylakoid-enriched fraction based on mass spectrometric peptide identification# This is unrelated to constitutive photomorphogenesis protein 1 (COP1) in Arabidopsis thaliana#	0.00040972	0.000392619	0.0012243	0.000743799	0.00150634	0.00078508	0.000711308	0.00129006	0.000684695	0.000979864	0.00167149	0.00069818	0.000675545	0.00101174	0.000895355	0.00111651	0	0	0	0	0	0
Cre01.g004450_4532.1.p	Cre01.g004450_4532	Not significant	CPLD42	conserved expressed membrane protein	Contains domain of unknown function (DUF1517). This family consists of several hypothetical glycine rich plant and bacterial proteins of around 3 residues in length.	0.000737496	0.000706713	0.000367288	0.00100413	0.000677852	0.000706572	0.000640178	0.000870792	0.000616226	0.000587918	0.000902604	0.000942543	0.000603832	0.000796184	0.000709065	0.000811022	0	0	0	0	0	0
Cre01.g004900_4532.1.p	Cre01.g004900_4532	Not significant	0	Similar to Putatative Protease/Amidase	0	0.0013158	0.00168117	0.000436863	0.000796225	0.000806256	0.000840416	0.000761445	0.00103574	0.000732956	0.00104893	0.00107358	0.000747391	0.00114461	0.000814299	0.000843382	0.000956634	0	0	0	0	0	0
Cre01.g004950_4532.1.p	Cre01.g004950_4532	Not significant	0	Conserved Protein with Putative intracellular protease/amidase domain	0	0.000869537	0.000833243	0.000866095	0.00118391	0.000799214	0.000833076	0.00113219	0.0010267	0.000363277	0.00103977	0.00070947	0.0011113	0.000856292	0.000938732	0.000840722	0.000953511	0	0	0	0	0	0
Cre01.g005050_4532.11.p	Cre01.g005050_4532	Not significant	0	0	0	0.000114439	0.000109662	0.000113986	0.000103875	0.000105184	0.000109641	9.93e-05	0.000270246	0.000191242	9.12e-05	0.000186746	0.000292513	0.000112696	0.000106233	0.000186929	0.000190153	0	0	0	0	0	0
Cre01.g007774_4532.1.p	Cre01.g007774_4532	Not significant	0	0	0	0.000135643	0.000129981	0.000135106	0.000123122	0.000124673	0.000129955	0.000117744	0.000106773	0.000113339	0.000108132	0.000110674	0.000115571	0.000133577	0.000125917	0.000112619	0.000111459	0	0	0	0	0	0
Cre01.g010700_4532.1.p	Cre01.g010700_4532	Not significant	SYP2	Endosomal Qa-SNARE protein, Syntaxin7/Syx7/Pep12/Syp2-family (Qa.III.b)	Conserved Hypothetical Protein, Qa-SNARE, Late endosomes, vacuoles	0	0	0.000315821	0	0	0.000607562	0.000550471	0.00024959	0.000529876	0.000252767	0.000517416	0.000540311	0.000105274	0.000202521	0.000443312	0.000436831	0	0	0	0	0	0
Cre01.g011300_4532.1.p	Cre01.g011300_4532	Not significant	SCLP50	Serine carboxypeptidase	null-allele mutant was isolated (PMID 29743196)	0.000190367	0.000182421	0	0	0.000174971	0	0.000165247	0.000149849	0.000159064	0.000151757	0.000155324	0.000162197	0.000124263	5.83e-05	0.000158053	0.000156426	0	0	0	0	0	0
Cre01.g012150_4532.1.p	Cre01.g012150_4532	Not significant	MSRA4	Peptide methionine-S-sulfoxide reductase, msrA-type	contains an N-terminal FKBP-type immunophilin domain and a C-terminal methionine-S-sulfoxide reductase domain that catalyzes the thioredoxin-dependent reduction of L-methionine (S)-S-oxide in oxidized proteins	0.000295436	0.000283105	0	0.00053633	0.000271543	0.000283048	0	0.000465111	0.000493712	0.000706549	0.000482103	0.000503436	0.000192847	0.00036364	0.000319608	0.000564029	0	0	0	0	0	0
Cre01.g013600_4532.1.p	Cre01.g013600_4532	Not significant	0	0	0	6.23e-05	5.97e-05	6.2e-05	0.000113035	5.72e-05	0.000119309	0	0.000147038	0	0.00014891	0.000101606	5.31e-05	6.13e-05	9.65e-05	4.9e-05	0.000101205	0	0	0	0	0	0
Cre01.g014000_4532.1.p	Cre01.g014000_4532	Not significant	0	0	0	0.000480976	0.0004609	0	0	0.000442078	0.000460808	0.000417507	0.000378605	0.000401886	0.000383425	0.000392437	0.000409801	0.000313959	0.000300962	0.000399333	0.000395221	0	0	0	0	0	0
Cre01.g014050_4532.3.p	Cre01.g014050_4532	Not significant	0	0	0	0.000244025	0.000233839	0.000243059	0.000221499	0.000224289	0.000233792	0.000211823	0.000384173	0.000407796	0.000389064	0.000199104	0.000207914	0.000240308	0.000226527	0.000334597	0.000265361	0	0	0	0	0	0
Cre01.g020950_4532.1.p	Cre01.g020950_4532	Not significant	0	0	0	0.000490453	0.000234991	0.000488512	0.00044518	0.000450788	0.000234944	0.000638601	0.000579098	0.000614708	0.00039098	0.000400169	0.000417876	0.000404652	0.000376971	0.000610802	0.000403008	0	0	0	0	0	0
Cre01.g021600_4532.1.p	Cre01.g021600_4532	Not significant	0	DEAD-box RNA helicase	0	0.000319621	0.00045942	0.000318356	0.000435176	0.000440658	0.00015311	0.000416167	0.00075478	0.000133532	0.000254796	0.000521569	0.00068081	0.000365799	0.000342981	0.000434826	0.000485725	0	0	0	0	0	0
Cre01.g024150_4532.1.p	Cre01.g024150_4532	Not significant	0	0	0	0.000277332	0.000531511	0.000276234	0.000503463	0.000764708	0.000265703	0.000481471	0	0.000463457	0.00066325	0.000452559	0.000708877	0.000361692	0.000511291	0.000314976	0.000608229	0	0	0	0	0	0
Cre01.g026550_4532.1.p	Cre01.g026550_4532	Not significant	CCT7	T-complex protein 1, eta subunit	T-complex protein 1, eta subunit (TCP-1-eta) (CCT-eta) (TCPH)# subunit of cytosolic chaperonin complex. ts-lethal mutant was isolated (PMID 29743196)	0	0.00033653	0.000349799	0.000159385	0.000161393	0.000168231	0	0.000138221	0.000293441	0.000139981	0.00014327	0.00014961	0.000228776	0.000163003	0.000143887	0.000144287	0	0	0	0	0	0
Cre01.g026900_4532.2.p	Cre01.g026900_4532	Not significant	SSA14	Kynurenine 3-monooxygenase	Kynurenine 3-monooxygenase. Identified by comparative genomics as being present only in organisms having cilia, including non-motile cilia# may have role in sensing, structure and/or assembly (SSA). Previously annotated as SSA14. Catalyzes the formatio	0.000325366	0	0.000324078	0.000295332	0	0	0	0	0	0.000259376	0	0.000277219	0.000216481	9.8444e-05	0	0.000178865	0	0	0	0	0	0
Cre01.g027550_4532.4.p	Cre01.g027550_4532	Not significant	0	0	0	0	0.000309761	0.000160987	0.000146707	0.000148555	0.000154849	0	0.000127226	0	0	0.000131874	0.000137709	0.000156916	0.000150037	4.24e-05	8.9861e-05	0	0	0	0	0	0
Cre01.g028101_4532.1.p	Cre01.g028101_4532	Not significant	0	0	null-allele passenger mutation was isolated (PMID 29743196)	0.000703618	0.000337125	0	0	0.000646714	0.000337057	0.000305385	0.00027693	0.000293959	0.000560911	0.000287047	0.000299749	0.000346914	0.000327924	0.000292091	0.000382569	0	0	0	0	0	0
Cre01.g028200_4532.1.p	Cre01.g028200_4532	Not significant	0	DEAD-box RNA helicase	homology to Saccharomyces cerevisiae Dbp2p: essential ATP-dependent RNA helicase of the DEAD-box protein family, involved in nonsense-mediated mRNA decay and rRNA processing	0.000186446	0.000178663	0	0.000169235	0.000342734	0.000357256	0.000323685	0.000146763	0.000155787	0.000148631	0.000152124	0.000158856	0.000121703	0.000289742	0.000208745	0.000153204	0	0	0	0	0	0
Cre01.g029050_4532.3.p	Cre01.g029050_4532	Not significant	0	0	0	0	0.000472308	0.00049093	0	0.00045302	0.000472214	0.000427841	0.000387977	0.000411834	0.000785831	0.00040215	0.000419945	0.000321079	0.000308411	0.000409217	0.000535975	0	0	0	0	0	0
Cre01.g029300_4532.1.p	Cre01.g029300_4532	Not significant	TPIC1	Triose phosphate isomerase, chloroplast precursor	Calvin-Benson-Bassham cycle enzyme	0.000706114	0.00067664	0.000351659	0.000320466	0.000973511	0.000676505	0.000612936	0.000833737	0.000590003	0.000562901	0.000864195	0.000902435	0.000578138	0.000656827	0.000678892	0.00077651	0	0	0	0	0	0
Cre01.g030200_4532.5.p	Cre01.g030200_4532	Not significant	FAP6	Flagellar Associated Protein 6	conserved expressed protein in flagellar proteome [PMID: 15998802], related to protein phosphatase 2C# chloroplast targeted prediction in Arabidopsis	0.000469632	0.00045003	0.000233887	0.000426281	0.000647477	0.00022497	0.00040766	0.000369676	0.000392408	0.000187191	0.000383181	0.000400136	0.000384516	0.000432909	0.000389915	0.000323503	0	0	0	0	0	0
Cre01.g030550_4532.3.p	Cre01.g030550_4532	Not significant	0	possible ubiquitin-proteasome pathway protein	Ubiquitin-associated protein, contains PUB/PUG domain. May be a ubiquitin-associated/translation elongation factor, EF1B. Proteins with PUB/PUG domains are often linked to the ubiquitin-proteasome system	0	0	0.000263744	0.00024035	0.000243378	0	0.000229851	0.000208434	0.000221251	0.000211088	0	0.000225609	8.79e-05	0.000161243	0.000219845	0.000145566	0	0	0	0	0	0
Cre01.g030850_4532.1.p	Cre01.g030850_4532	Not significant	POA4	20S proteasome alpha subunit D	20S proteasome alpha subunit D (type 7)	0	0	0.000390425	0	0.000360276	0.00037554	0.000340252	0.000308548	0.000327522	0	0	0.000333972	0.000130142	0.000245272	0.000325441	0.000111324	0	0	0	0	0	0
Cre01.g031100_4532.1.p	Cre01.g031100_4532	Not significant	TEF30	Thylakoid enriched fraction, 30-kDa protein	Interacts with PSII monomers at the stromal side of thylakoid membranes# functions in facilitating the incorporation of a new D1 protein and/or the reintegration of CP43 into repaired PSII monomers# protecting repaired PSII monomers from undergoing repeated repair cycles# or facilitating the migration of repaired PSII monomers back to stacked regions for supercomplex reassembly	0.000945209	0.000603837	0.000941467	0.000571972	0.000579178	0.00120743	0.00109397	0.00148806	0.00131631	0.00125584	0.000771212	0.00107378	0.000830171	0.000786194	0.00129945	0.00103361	0	0	0	0	0	0
Cre01.g032250_4532.1.p	Cre01.g032250_4532	Not significant	0	0	0	0.00020073	0	0	0.000182201	0	0	0	0	0	0.000160018	0	0.000171026	6.691e-05	6.07e-05	0	0.000110348	0	0	0	0	0	0
Cre01.g032300_4532.1.p	Cre01.g032300_4532	Not significant	GBP1	G-strand telomere DNA binding protein	contains two RRM domains and a region rich in Gly, Ala Arg# binds yeast telomeres and substitutes yeast homolg Rlf6, allowing recruitment of Rap1p# dimeric GBP1 has a strong preference for ssDNA, while monomer also binds cognate RNA# binding does not require formation of a G-quadruplex	0.00225253	0.00215851	0.00269234	0.00286245	0.00289851	0.00215808	0.00195529	0.00283697	0.00263499	0.00251395	0.00220546	0.00191921	0.0023678	0.00263968	0.00247575	0.00221287	0	0	0	0	0	0
Cre01.g032650_4532.1.p	Cre01.g032650_4532	Not significant	TAL1	Transaldolase	EC 2.2.1.2# possible cytosolic isoform, although weak predicted organelle targeting by Target-P# catalyzes the reversible transfer of a three-carbon ketol unit from sedoheptulose 7-phosphate to glyceraldehyde 3-phosphate to form erythrose 4-phosphate and fructose 6-phosphate# this enzyme, together with transketolase, provides a link between the glycolytic and pentose-phosphate pathways	0.000260634	0.000249755	0.000259602	0.000236575	0.000239555	0.000249705	0.000226241	0.00020516	0.000217776	0.000207772	0.000212655	0.000222065	0.000256664	0.000241945	0.000216392	0.000214164	0	0	0	0	0	0
Cre01.g032750_4532.1.p	Cre01.g032750_4532	Not significant	0	0	0	0.000541098	0.000518513	0.00107791	0	0.000994675	0.00103682	0.000939391	0.000425931	0.000904244	0.000862706	0.00132447	0.00138308	0.000712508	0.000677164	0.000756522	0.00119009	0	0	0	0	0	0
Cre01.g033550_4532.6.p	Cre01.g033550_4532	Not significant	PDI2	Protein disulfide isomerase 2	0	0.00158876	0.00202992	0.00210996	0.0014421	0.00146027	0.00202952	0.00229851	0.00291808	0.00177001	0.00211088	0.00259259	0.00225609	0.00190954	0.00164396	0.00232887	0.00231985	0	0	0	0	0	0
Cre01.g034380_4532.1.p	Cre01.g034380_4532	Not significant	0	0	0	0.000269087	0	0.000134011	0.000122124	0.000247324	0.000257803	0	0.000105907	0.00011242	0.000107255	0	0.000114634	0.000134366	0.000209084	7.28e-05	7.3963e-05	0	0	0	0	0	0
Cre01.g035350_4532.3.p	Cre01.g035350_4532	Not significant	0	0	0	0.000541098	0.000518513	0.000538956	0.000245575	0.000497337	0	0.000469695	0.000212965	0.000678183	0.00064703	0.000220746	0.000461027	0.000532856	0.000247637	0.000453614	0.000442934	0	0	0	0	0	0
Cre01.g036850_4532.1.p	Cre01.g036850_4532	Not significant	PDY1	Proline dehydrogenase	Contains a proline dehydrogenase domain (IPR2872) and a potential EF-hand. An EF-hand is also present in a Caenorhabditis elegans proline oxidase. In human, a proline oxidase gene is induced by p53 (PIG6) and mediates apoptosis through a calcineurin-dependent pathway [PMID: 15914462]. In Arabidopsis a proline oxidase gene is induced in response to osmotic stress [PMID:8776899].	0	0.00015413	0	0	0.000295671	0.000154099	0.000139619	0	0	0.000128221	0.000131235	0.000137042	5.14e-05	0.000149923	4.65e-05	0.000132166	0	0	0	0	0	0
Cre01.g038850_4532.2.p	Cre01.g038850_4532	Not significant	0	0	0	7.9e-05	7.57e-05	7.87e-05	7.17e-05	0.000145254	7.57e-05	6.86e-05	0.000124399	0.000198073	0.000188974	0.000193415	0	7.78e-05	9.76e-05	0.000130357	0.000127463	0	0	0	0	0	0
Cre01.g039250_4532.1.p	Cre01.g039250_4532	Not significant	RPS2	Cytosolic 80S ribosomal protein S2	Cytosolic 40S small ribosomal subunit protein S2	0.000363365	0	0.000361927	0.000329823	0.000333978	0.000348129	0.000315416	0	0.000303615	0.000289668	0.000592952	0.000309595	0.000241764	0.00033731	0.000206344	0.000397405	0	0	0	0	0	0
Cre01.g039300_4532.1.p	Cre01.g039300_4532	Not significant	RB47	Polyadenylate-binding protein RB47	Almost identical to T07933, polyadenylate-binding protein RB47 precursor, chloroplast-targeted# regulates translation of psbA# possibly controlled by RB60, a protein disulfide isomerase whose Volvox homolog is controlled by regA (regulator of somatic development)#	0.000454621	0.00058086	0.000603762	0.000412655	0.000417854	0.000580744	0.00078926	0.000596433	0.000633109	0.000483221	0.000618222	0.000774693	0.000546414	0.000470418	0.000672934	0.000625379	0	0	0	0	0	0
Cre01.g040000_4532.1.p	Cre01.g040000_4532	Not significant	RPL26	Cytosolic 80S ribosomal protein L26	Cytosolic 60S large ribosomal subunit protein L26	0	0.00131595	0.000683916	0.000623252	0.00126221	0.000657843	0	0.000540492	0.00172118	0.000547372	0.000560237	0.000585027	0.000666622	0.000847768	0.000753891	0.000564212	0	0	0	0	0	0
Cre01.g042800_4532.1.p	Cre01.g042800_4532	Not significant	DVR1	3,8-Divinyl protochlorophyllide a 8-vinyl reductase, chloroplast precursor	3,8-divinyl protochlorophyllide a 8-vinyl reductase, chloroplast precursor# predicted chloroplast transit peptide 1-58# [PMID: 15695432# PMID: 15632054]. This is an NAD-dependent epimerase/dehydratase (see SNE family) however interacts with petF [PMID: 28938113] suggesting possibly uses petF not NAD. Also interacts with bestrophin-1 athylakoid membrane protein.	0.000959634	0.00114947	0.00119479	0.00130658	0.000882025	0.000919395	0.0012495	0.000755386	0.000801836	0.0011475	0.00117447	0.000817628	0.0011013	0.001036	0.000935575	0.00104653	0	0	0	0	0	0
Cre01.g043450_4532.1.p	Cre01.g043450_4532	Not significant	0	0	0	0.000488049	0.000467678	0.000486117	0.000442998	0.000448579	0.000467585	0.000847294	0.000384173	0.000407796	0.000778127	0.000398208	0.000831656	0.000480615	0.000453054	0.000546421	0.00066933	0	0	0	0	0	0
Cre01.g044600_4532.4.p	Cre01.g044600_4532	Not significant	0	0	0	0.000195092	0.000311582	0.000129547	0.000177083	0.000179314	0.000186912	0.000112899	0.000204758	0.000108675	0.000207365	0.000159179	0.000110815	0.000212074	0.000181103	0.000142111	0.00015912	0	0	0	0	0	0
Cre01.g044800_4532.1.p	Cre01.g044800_4532	Not significant	PFL1	Pyruvate-formate lyase	Pyruvate-formate lyase# may contain organelle targeting peptide# corresponds to GI:585666 (a C-terminal fragment), induced under phosphate deprivation# also known as formate acetyltransferase. Genbank AJ620191, GI:92084841# PMID: 16452484	0.000584284	0.00100781	0.000581971	0.0010607	0.000751843	0.00100761	0.000912929	0.000643895	0.000878772	0.000745249	0.000953455	0.000995644	0.000724689	0.000940051	0.000811865	0.000898116	0	0	0	0	0	0
Cre01.g045550_4532.1.p	Cre01.g045550_4532	Not significant	TPT3	Triose-phosphate transporter	Located in zones of contact between the inner and outer membrane of the chloroplast (By similarity). Belongs to the TPT transporter family. TPT (TC2.A.7.9.1) subfamily transporter# null-allele mutant was isolated (PMID 29743196)	0	0.000234991	0.000244256	0.00022259	0.000225394	0.000234944	0.000212867	0.000193033	0.000204903	0.00019549	0.000200085	0.000417876	0.000159749	0.000227643	0.000203601	0.00027115	0	0	0	0	0	0
Cre01.g047800_4532.1.p	Cre01.g047800_4532	Not significant	GRX6	Glutaredoxin 6, CGFS type, chloroplastic	Glutaredoxin 6, CGFS type glutaredoxin, probably chloroplastic. GRX domain on C-terminal part. N-terminal part: no homology with proteins of known function but strong homology with synechocystis slr1035. PMID: 16328797	0	0.000339524	0	0.000321607	0.000325659	0	0	0	0	0	0	0.000301882	0.000113175	0.000215755	0	0.000100627	0	0	0	0	0	0
Cre01.g048750_4532.1.p	Cre01.g048750_4532	Not significant	PPR7	PentatricoPeptide Repeat protein 7	Mild effects on stabilization of rbcL, rpoC2, psbH, and tscA transcripts and maturation of polycistronic mRNAs (psbJ-atpI-psaJ-rps12, atpA-psbI-cemA-atpH, rrnS)	0.000450507	0.000431703	0	0.000408921	0.000828145	0.000863233	0.000391059	0.000354621	0.000376427	0.000718271	0.000367576	0.000767682	0.00029407	0.0007001	0.000374036	0.000617843	0	0	0	0	0	0
Cre01.g049500_4532.1.p	Cre01.g049500_4532	Not significant	COX2B	Mitochondrial cytochrome c oxidase subunit II, protein IIb of split subunit	In C. reinhardtii, subunit II is nuclear encoded with the N-terminal and C-terminal parts of the protein encoded by separate genes - N-terminus by COX2A and C-terminus by COX2B# respiratory complex IV# terminal oxidase of respiratory electron transport chain# heme-protein complex [PMID: 11094061# PMID: 11675593]	0.0019522	0.000623571	0.00129631	0.000590664	0.000598105	0.000623446	0.000564863	0.00102446	0.00163119	0.0010375	0.00106189	0.00166331	0.00129069	0.000604072	0.0010735	0.00125423	0	0	0	0	0	0
Cre01.g049900_4532.3.p	Cre01.g049900_4532	Not significant	0	0	0	0.000466333	0	0.000464487	0.000634929	0.000642928	0.000670168	0.000202398	0.000367079	0.000389651	0.000557627	0.000380489	0.000397325	0.000310273	0.000649342	0.000319709	0.000445147	0	0	0	0	0	0
Cre01.g050100_4532.1.p	Cre01.g050100_4532	Not significant	DPD1	Diaminopimelate decarboxylase	EC:4.1.1.20# lysine synthesis enzyme (LysA)# plastid location expected based on homology	0	0	0.000209657	0.000382121	0	0.000201664	0.000182715	0.00033138	0.000175878	0.000335598	0.000171743	0.000179342	6.99e-05	0.000194595	0.000229991	0.000228894	0	0	0	0	0	0
Cre01.g050150_4532.1.p	Cre01.g050150_4532	Not significant	NFO1	NADH:flavin oxidoreductase/NADH oxidase	0	0	0	0	0	0.000217364	0	0	0	0	0	0.000192956	0.000201494	0	7.25e-05	0	0.000131483	0	0	0	0	0	0
Cre01.g050550_4532.1.p	Cre01.g050550_4532	Not significant	0	0	0	0.0010371	0.000993816	0.001033	0.00094137	0.00095323	0.000993617	0	0.00163273	0.00173314	0.00082676	0	0.000883634	0.00102131	0.000962739	0.00112196	0.000570131	0	0	0	0	0	0
Cre01.g050950_4532.4.p	Cre01.g050950_4532	Not significant	CHLP1	Geranylgeranyl reductase CHLP	0	0.00185519	0.00177776	0.0012319	0.00130973	0.0015157	0.0017774	0.00161038	0.00129808	0.0013779	0.00147893	0.0013455	0.00158066	0.00162162	0.00153428	0.00142878	0.00146836	0	0	0	0	0	0
Cre01.g051100_4532.1.p	Cre01.g051100_4532	Not significant	0	0	0	0.000145559	0.000139483	0.000434947	0.000264244	0.000267573	0.000139455	0.000252702	0.000343734	0.000486494	0.000580183	0.000356291	0.000496075	0.000239996	0.000223757	0.000360977	0.000477516	0	0	0	0	0	0
Cre01.g052100_4532.1.p	Cre01.g052100_4532	Not significant	PRPL18	Chloroplast ribosomal protein L18	imported to chloroplast# Chloroplast large ribosomal subunit protein L18	0.000686635	0.00131595	0.000683916	0.00186976	0	0.00197353	0.00119206	0.00216197	0.00114745	0.00164212	0.00112047	0.00175508	0.0008955	0.0012811	0.00150049	0.00150589	0	0	0	0	0	0
Cre01.g052250_4532.1.p	Cre01.g052250_4532	Not significant	TRXX1	Thioredoxin x, chloroplastic	Chloroplastic localization confirmed experimentally in Arabidopsis. TRXx could be involved in oxidative stress responses as it is the most efficient chloroplastic TRX for reduction of 2-cys Peroxiredoxins, chloroplastic TRX dependent peroxidases [PMID: 12707279# PMID: 10580150].	0.000686635	0.000657974	0.000683916	0	0.000631104	0	0	0	0.00114745	0.000547372	0.000560237	0.000585027	0.000676175	0.000210368	0.000382485	0.000564212	0	0	0	0	0	0
Cre01.g054850_4532.1.p	Cre01.g054850_4532	Not significant	0	0	0	0.00131003	0.000836897	0.00217473	0.00158547	0.00120408	0.00251019	0.00151621	0.0010312	0.000729741	0.00139244	0.00142516	0.00186028	0.00144055	0.00176658	0.00109238	0.0015593	0	0	0	0	0	0
Cre01.g055408_4532.1.p	Cre01.g055408_4532	Not significant	ACS2	Acetyl-CoA synthase	identical to XP_001700230# located in peroxisomal microbodies (Lauersen et al, Algal Res. 2016)	0.00028487	0.000272979	0.000283742	0.000387861	0.000654578	0.000409387	0.000370918	0	0.000238027	0.000227093	0.000116215	0.000364073	0.00028053	0.000483942	0.000202982	0.000235794	0	0	0	0	0	0
Cre01.g055420_4532.2.p	Cre01.g055420_4532	Not significant	PP2A1	Phosphatase PP2A, B subunit	PP2A1, a WD repeat PP2A-B protein, targets the PP2A-C catalytic subunit to axonemes. The pf4 mutant is a frame shift (null) with altered motility (PMID: 21692192).	0.00024107	0.000231008	0.000240116	0.000218817	0.000221574	0.000230962	0.000418518	0.000379522	0.00020143	0.000384353	0.000196693	0.000205397	0.000237398	0.000223784	0.000333157	0.000262148	0	0	0	0	0	0
Cre01.g061077_4532.1.p	Cre01.g061077_4532	Not significant	CGL93	predicted protein	null-allele mutant was isolated (PMID 29743196)	0.00182348	0.00174737	0.00181626	0.00198619	0.00134081	0.00104821	0.00189943	0.00229659	0.00121891	0.00116292	0.00148781	0.00186437	0.0017957	0.0014584	0.00180498	0.00150503	0	0	0	0	0	0
Cre01.g063997_4532.2.p	Cre01.g063997_4532	Not significant	0	0	0	0	0	8.78e-05	8e-05	8.1e-05	8.44e-05	0	0	7.36e-05	7.02e-05	7.19e-05	0.00015014	2.93e-05	8.18e-05	2.45e-05	9.74e-05	0	0	0	0	0	0
Cre01.g066917_4532.1.p	Cre01.g066917_4532	Not significant	LHCBM1	Light-harvesting Chlorophyll a/b binding protein of LHCII	0	0.00311131	0.00372681	0.003099	0.00211808	0.00285969	0.00186303	0.00202556	0.00306138	0.00194978	0.00248028	0.00158661	0.00298227	0.00331237	0.00228027	0.00234557	0.00234972	0	0	0	0	0	0
Cre02.g073700_4532.2.p	Cre02.g073700_4532	Not significant	UROD3	Uroporphyrinogen-III decarboxylase	0	0.000294562	0.000282267	0.000293396	0.000267371	0.00027074	0	0.000511384	0	0.000492251	0.000704458	0.000721015	0.000501946	0.000290075	0.00017937	0.000334545	0.000642473	0	0	0	0	0	0
Cre02.g073750_4532.1.p	Cre02.g073750_4532	Not significant	KLP1	Kinesin motor protein	Kinesin-like protein 1, kinesin-9 (Kif9) family# Kinesin associated with one of the central pair microtubules of the flagellar axoneme#	0.000256603	0.000368839	0.000127794	0.000232916	0	0.000122922	0.000111371	0.000201988	0.000321613	0.00010228	0.000209367	0.000109316	0.000251079	0.000118613	0.000211657	0.000140321	0	0	0	0	0	0
Cre02.g075700_4532.1.p	Cre02.g075700_4532	Not significant	RPL19	Cytosolic 80S ribosomal protein L19	Cytosolic 60S large ribosomal subunit protein L19	0.00049781	0.000477032	0.000495839	0.000451858	0.00045755	0.000476936	0.00043212	0.000391856	0.000415952	0.000396845	0.000406172	0.000848289	0.000490227	0.000462115	0.000413309	0.000550435	0	0	0	0	0	0
Cre02.g076250_4532.1.p	Cre02.g076250_4532	Not significant	EFG1	Chloroplast elongation factor G	Similar to chloroplast elongation factor G, (fusA), GTP binding# likely locus for previously described C. reinhardtii fsr1 (fus-1) mutant resistant to fusidic acid	0.000513206	0.000491785	0.000383381	0.000815207	0.000589627	0.000368765	0.000556855	0.000605964	0.000536021	0.000715957	0.000523417	0.000546578	0.000462791	0.0005912	0.00056628	0.000595317	0	0	0	0	0	0
Cre02.g076300_4532.1.p	Cre02.g076300_4532	Not significant	UROD2	Uroporphyrinogen-III decarboxylase	0	0.000252695	0.000726444	0.00050339	0.000458739	0.000696777	0.0002421	0.00021935	0.000397824	0.00063343	0.000604332	0.000412357	0.000645905	0.000494176	0.000465872	0.000416868	0.000554198	0	0	0	0	0	0
Cre02.g076350_4532.1.p	Cre02.g076350_4532	Not significant	ATPVB1	Vacuolar ATP synthase subunit B	Vacuolar ATP synthase subunit B, V-ATPase B, ATP synthase V-type alpha subunit	0.000790175	0.00151439	0.00137733	0.00125516	0.000544703	0.00113556	0.000857381	0.00108849	0.000660242	0.00110235	0.000967076	0.00117818	0.0012273	0.000978475	0.000868704	0.00108253	0	0	0	0	0	0
Cre02.g077100_4532.1.p	Cre02.g077100_4532	Not significant	GSH1	Gamma-glutamylcysteine synthetase	First step in glutathione biosynthesis# chloroplastlocalized# Glutamate-cysteine ligase (Gamma-ECS) (GCS) [EC:6.3.2.2]	0.000207854	0.000199178	0.000207031	0	0.000191044	0.000199138	0.000180426	0.000163614	0.000173675	0.000165697	0.000169592	0.000177096	0.000204688	0.000130061	0.000172572	0.000170795	0	0	0	0	0	0
Cre02.g077300_4532.1.p	Cre02.g077300_4532	Not significant	NOP1	Nucleolar protein, Component of C/D snoRNPs	Homologue of Fibrillarin# required for pre-ribosomal RNA processing. Likely carries the methyltransferase activity that modifies the C/D snoRNA-guided 2'OH methylation of pre-rRNA# Gene has no introns	0.00126428	0.00121151	0.00220373	0.00143447	0.00145254	0.0018169	0.00109745	0.00124399	0.00184868	0.00125983	0.00128943	0.00107719	0.00155984	0.00156797	0.0013967	0.00120882	0	0	0	0	0	0
Cre02.g077350_4532.1.p	Cre02.g077350_4532	Not significant	HDH1	Histidinol dehydrogenase	histidinol dehydrogenase (EC 1.1.1.23)# Target-P predicted organelle targeting# histidine biosynthesis pathway	0	0	0.000208774	0	0.000192653	0.000200815	0	0	0.000175138	0.000167093	0.00017102	0.000178587	6.96e-05	0.000131156	5.84e-05	0.000172233	0	0	0	0	0	0
Cre02.g077850_4532.3.p	Cre02.g077850_4532	Not significant	FAP212	Flagellar Associated Protein 212	Flagellar Associated Protein, found in the flagellar proteome# belongs to family E of Chlamydomonadale-specific proteins, found in clusters, mostly on chromosome 8 and carrying two Ser/Pro-rich domains# null-allele passenger mutation was isolated (PMID 29743196). Potential amidation site at C-terminus for peptidylglycine alpha-amidating monooxygenase. Related to Cre03 g204500 chemotactic modulator	0.000272399	0.000391544	0.000271321	0.000370882	0.000375554	0.000260977	0.000236454	0.000214422	0.000341411	0.000434304	0.000333383	0.000348135	0.000311755	0.000335804	0.000264096	0.000371941	0	0	0	0	0	0
Cre02.g078507_4532.1.p	Cre02.g078507_4532	Not significant	0	0	0	0.000438599	0.000420292	0.000436863	0.000796225	0	0.000420208	0.000380722	0.000345248	0.000366478	0	0.00107358	0	0.000431918	0.000405478	0.000364149	0.000357861	0	0	0	0	0	0
Cre02.g079600_4532.1.p	Cre02.g079600_4532	Not significant	TSF2	Phenylalanyl-tRNA synthetase	Phenylalanyl-tRNA synthetase with homology to biotin synthetase, possible the organellar phenylalanyl-tRNA synthetase form	0.000229406	0.00043966	0.000685492	0.000416459	0.000421705	0.000439573	0.000199134	0.000361158	0	0.000365756	0.000561528	0.000390917	0.000451519	0.000425912	0.000186764	0.0004394	0	0	0	0	0	0
Cre02.g079800_4532.1.p	Cre02.g079800_4532	Not significant	ASA6	Mitochondrial F1F0 ATP synthase associated protein 6	Mitochondrial ATP synthase associated protein 6# part of peripheral stalk involed in dimerization# unknown evolutionary origin [PMID: 11744727, PMID: 15710684]	0	0.00063183	0.000656741	0.000598487	0.000606027	0.000631704	0	0	0.00055093	0.00105124	0	0.000561781	0.000429524	0.000612073	0.000183643	0.000537675	0	0	0	0	0	0
Cre02.g080200_4532.1.p	Cre02.g080200_4532	Not significant	TRK1	Transketolase, chloroplastic	Calvin-Benson-Bassham cycle enzyme	0.000554663	0.000531511	0.000276234	0.000251731	0.000382354	0.000398554	0.000962941	0.000327457	0.000463457	0.00066325	0.000452559	0.00059073	0.000454136	0.000344213	0.000584618	0.000568846	0	0	0	0	0	0
Cre02.g080700_4532.1.p	Cre02.g080700_4532	Not significant	BIP1	Endoplasmic reticulum associated Hsp70 protein	BIP1 is one of 9 genes encoding HSP70-like proteins in Chlamydomonas# BIP1 contains an ER retention motif, an ER-targeting sequence and is most similar to ER-HSP70s from other organisms# it forms a cluster with ER-targeted chaperones HSP90B and BIP2 [PMID: 16143837]	0.000607085	0.000727182	0.000755853	0.000688807	0.000697485	0.000872444	0.000922207	0.000597342	0.000634074	0.000846925	0.00086683	0.0010345	0.000696707	0.000752912	0.000717874	0.000916085	0	0	0	0	0	0
Cre02.g080900_4532.1.p	Cre02.g080900_4532	Not significant	PRX4	Peroxiredoxin, type II	thioredoxin dependent peroxidase, N-terminal sequence predicted as a chloroplast targeting signal BUT the protein is more closely related to mitochondrial type II PRX from Arabidopsis (AtPRXIIF)	0.00044054	0.000422152	0.000438796	0.000399874	0.000404912	0.000422067	0.000382407	0.000346776	0.000736199	0.00035119	0.000718888	0.000375349	0.000433829	0.000408951	0.000488461	0.000481809	0	0	0	0	0	0
Cre02.g081250_4532.2.p	Cre02.g081250_4532	Not significant	0	0	0	0.000676372	0.000388884	0.000808434	0.000736725	0.00087034	0.000777613	0.000939391	0.000851862	0.000678183	0.000970545	0.00077261	0.000576283	0.000624563	0.000794893	0.000823145	0.000773146	0	0	0	0	0	0
Cre02.g082500_4532.1.p	Cre02.g082500_4532	Not significant	PSAN1	Photosystem I reaction center subunit N	Chloroplast precursor	0.00143255	0.00137275	0.000713438	0.000650155	0.00131669	0.00137248	0.00124351	0.00112764	0.000598493	0.000571	0.00116884	0.00122056	0.00117291	0.00111311	0.000989882	0.0009868	0	0	0	0	0	0
Cre02.g083800_4532.1.p	Cre02.g083800_4532	Not significant	RHM2	dTDP-glucose 4,6-dehydratase	NAD-dependent epimerase/dehydratase# belongs to a family of proteins which utilise NAD as a cofactor and use nucleotide-sugar substrates for a variety of chemical reactions	0.00108515	0.000779888	0.000270212	0.000738732	0.000498692	0.000779732	0.000706463	0.000640637	0.000906708	0.000432528	0.000664041	0.000462283	0.000711748	0.000672385	0.000751269	0.000519617	0	0	0	0	0	0
Cre02.g083950_4532.1.p	Cre02.g083950_4532	Not significant	PSRP3	Plastid-specific ribosomal protein 3	Chloroplast small ribosomal subunit protein Plastid-Specific Ribosomal Protein 3. This is not the same as plastid ribosomal protein S3, which is encoded by the chloroplast rps3 gene in C. reinhardtii. It was postulated to name the protein cS23	0.0016705	0.00224109	0.00199667	0.00212282	0.00214956	0.00192055	0.00174008	0.00210393	0.00139581	0.00186437	0.00218079	0.00170796	0.00196942	0.00206431	0.00174661	0.00191771	0	0	0	0	0	0
Cre02.g084350_4532.2.p	Cre02.g084350_4532	Not significant	PAM71	Mn transport across thylakoid membrane	Ortholog of Arabidopsis thaliana PAM71/CCHA1# Mutant has photosynthetic defects indicating reduced PSII function, which can be partially rescued by excess Mn# Conserved in the Green Lineage and Diatoms#	0.000293693	0.000281435	0.000292531	0.000266583	0.000269941	0	0.000254938	0.000462367	0.000490799	0	0.000239629	0.000250233	0.00028922	0.000178841	0.000402701	0.000163287	0	0	0	0	0	0
Cre02.g084750_4532.1.p	Cre02.g084750_4532	Not significant	0	0	0	0.000248284	0.000356881	0.000247301	0.000225365	0.000456409	0.00035681	0.000215521	0.000390879	0.000207458	0.000296891	0.000202579	0.000105772	0.000284155	0.000346195	0.000271286	0.000201747	0	0	0	0	0	0
Cre02.g085900_4532.1.p	Cre02.g085900_4532	Not significant	IPP1	Inositol-phosphate phosphatase	myo-Inositol monophosphatase	0.00030262	0.000579978	0.000602844	0.000549371	0.000556292	0.000579862	0.000788061	0.000476421	0.000505717	0.000723729	0.000740739	0	0.000495147	0.000561842	0.000590066	0.000488156	0	0	0	0	0	0
Cre02.g085950_4532.1.p	Cre02.g085950_4532	Not significant	0	0	0	0.000421873	0.000404264	0	0.00114879	0.000387754	0.000808366	0.000732407	0.000996245	0.000352502	0.000672618	0.000344213	0.000718889	0.000275379	0.000781637	0.000693718	0.000578573	0	0	0	0	0	0
Cre02.g086887_4532.1.p	Cre02.g086887_4532	Not significant	NUP189	Nucleoporin 98-96	189 kDa polypeptide is autocatylitcally cleaved into NUP98 and NUP96	4.28e-05	4.1e-05	4.26e-05	3.88e-05	3.93e-05	4.1e-05	3.71e-05	0	3.58e-05	3.41e-05	3.49e-05	3.65e-05	4.21e-05	3.97e-05	2.43e-05	3.52e-05	0	0	0	0	0	0
Cre02.g087700_4532.1.p	Cre02.g087700_4532	Not significant	APX1	Ascorbate peroxidase 1	L-ascorbate peroxidase, possibly localized to plastid	0.000304471	0.000291762	0.000606531	0.000276366	0.000279847	0.000291704	0.000264293	0.000479335	0.00050881	0.000242719	0.000248423	0.000259416	0.000400921	0.000282639	0.000417479	0.000250186	0	0	0	0	0	0
Cre02.g090850_4532.2.p	Cre02.g090850_4532	Not significant	CLPB3	ClpB chaperone, Hsp100 family	probably chloroplastic or mitochondrial, by homology to At5g15450 and At2g25140 (PMID: 17144892)	0.000197936	0.000284512	0.000295729	0.000179665	0.000454821	0.000379273	0.000343634	0.000389519	0.000496166	0.000473374	0.00024225	0.000168646	0.000259392	0.00033792	0.000409773	0.000294757	0	0	0	0	0	0
Cre02.g092600_4532.1.p	Cre02.g092600_4532	Not significant	CPX2	Coproporphyrinogen III oxidase	Coproporphyrinogen III oxidase, mitochondrial or chloroplast precursor# CPO2 [PMID: 15849308]# Predicted chloroplast transit peptide 1-32	0	0	0.000284149	0	0	0	0.000247633	0	0	0	0	0	9.47e-05	0	8.25e-05	0	0	0	0	0	0	0
Cre02.g093650_4532.2.p	Cre02.g093650_4532	Not significant	0	0	0	0.00137327	0.000657974	0.00136783	0.000623252	0.00126221	0.00263137	0.00119206	0.00162148	0.00172118	0	0.00112047	0.000585027	0.00113302	0.00150561	0.00151157	0.0005685	0	0	0	0	0	0
Cre02.g094100_4532.1.p	Cre02.g094100_4532	Not significant	NRX1	Nucleoredoxin 1	Nucleoredoxin, nuclear thioredoxin-like protein, contains two thioredoxin motifs with a WCPPC active site in each motif# may be a redox regulator of nuclear protein, such as transcriptional factors, under stress conditions [PMID: 9119370]. Low-CO2 inducible gene (LCI35) revealed by cDNA array analyses# regulated by CCM1 [PMID: 15235119]# closely related to nearby NRX2 and truncated NRX3	0	0.00020386	0.000635692	0.000386203	0	0.000203819	0.000184667	0.00016746	0.000177757	0.000678367	0.000520733	0	0.000279851	0.000196674	0.000176628	0.0003997	0	0	0	0	0	0
Cre02.g095146_4532.1.p	Cre02.g095146_4532	Not significant	0	0	0	0.000554663	0.000797267	0.000828701	0.000503463	0.000764708	0.000531405	0.000722206	0.000436609	0.000231728	0.00066325	0.000452559	0.000472584	0.000726877	0.000599859	0.000463514	0.000529464	0	0	0	0	0	0
Cre02.g097400_4532.1.p	Cre02.g097400_4532	Not significant	EIF5A	Eukaryotic initiation factor, eIF-5A	putative eukaryotic initiation factor 5A-3 (eIF-5A)# Found in the flagellar proteome [PMID: 15998802]	0.00181022	0.00173466	0.00180305	0.00109541	0.00221843	0.00173431	0.00157135	0.00142493	0.00151255	0.00144307	0.00147699	0.00102823	0.00178264	0.00168272	0.00150294	0.0013161	0	0	0	0	0	0
Cre02.g097550_4532.1.p	Cre02.g097550_4532	Not significant	0	0	0	0.000672716	0.000644637	0.00100508	0.000610619	0.000618311	0.000644508	0.000583946	0.000529536	0.000562098	0.000536277	0.000548881	0.000859752	0.000774144	0.000624479	0.000558527	0.000648303	0	0	0	0	0	0
Cre02.g098250_4532.2.p	Cre02.g098250_4532	Not significant	0	Pyridoxamine 5'-phosphate oxidase-like protein	Pyridoxamine 5'-phosphate oxidase-like protein. Enzymatic activity is unproven	0.000515865	0.000494333	0.000513823	0.000468246	0.000474145	0.000494234	0.000447793	0.000812138	0.000431039	0.000411238	0.000420903	0.000439528	0.000508007	0.000478875	0.000563657	0.00042389	0	0	0	0	0	0
Cre02.g098450_4532.1.p	Cre02.g098450_4532	Not significant	EIF2G	eIF2 gamma subunit	Putative eukaryotic translation initiation factor 2 subunit 3	0	0	0.000214649	0	0.000198074	0	0	0.000169635	0.000180066	0.000171794	0.000175832	0.000183612	7.15e-05	6.6e-05	0.000116567	0.000177079	0	0	0	0	0	0
Cre02.g099850_4532.1.p	Cre02.g099850_4532	Not significant	PDC2	Pyruvate dehydrogenase, E1 component, alpha subunit	pyruvate dehydrogenase (EC 1.2.4.1), E1 component alpha subunit (ODPA, PDC2_E1a). The pyruvate dehydrogenase complex catalyzes the overall conversion of pyruvate to acetyl-CoA and CO(2). It contains multiple copies of three enzymatic components: pyruvate dehydrogenase (E1), dihydrolipoamide acetyltransferase (E2) and lipoamide dehydrogenase (E3) (By similarity). [CATALYTIC ACTIVITY] Pyruvate + [d…	0.000501572	0.000240318	0.000249793	0.000455272	0.000691512	0.00072081	0.000435385	0.000394818	0	0.000599766	0.000818482	0.000213675	0.000330561	0.000622531	0.000276734	0.000543974	0	0	0	0	0	0
Cre02.g100200_4532.1.p	Cre02.g100200_4532	Not significant	NUOP3	NADH:ubiquinone oxidoreductase 22 kDa subunit	Mitochondrial NADH:ubiquinone oxidoreductase (Complex I) 22 kDa subunit precursor, mitochondrial [AAS58502]# similar to At3g07480 gene product# Plant-specific subunit#	0.000505391	0.000484296	0	0	0.000929036	0	0.000877401	0.000397824	0.000422287	0.000402888	0.000824714	0.000861207	0.000329896	0.000309679	0.000565837	0.00069627	0	0	0	0	0	0
Cre02.g101950_4532.1.p	Cre02.g101950_4532	Not significant	TMU2	tRNA (uracil-5)-methyltransferase	tRNA methyltransferase, catalyzes the transfer of a methyl group from S-adenosylmethionine to position 5 of the uridine residue at position 54 of tRNAs	0.000120828	0.000115784	0.000240699	0.000109674	0.000222112	0.000115761	0.000209767	9.51e-05	0.000201919	9.63e-05	0	0.000102948	0.000159104	0.000149182	0.000168929	6.6416e-05	0	0	0	0	0	0
Cre02.g103550_4532.1.p	Cre02.g103550_4532	Not significant	EIF1A	Eukaryotic translation initiation factor 1A, eIF-1A	Putative Eukaryotic translation initiation factor 1A (eIF-1A)	0.000706114	0.00067664	0.000703318	0.00128187	0.00194702	0.000676505	0.00122587	0.00111165	0.00118001	0	0.00172839	0.00180487	0.000695357	0.0013018	0.00117251	0.00117775	0	0	0	0	0	0
Cre02.g104900_4532.1.p	Cre02.g104900_4532	Not significant	FAP204	Flagellar Associated Protein 204	Flagellar Associated Protein similar to GTP-binding protein# found in the flagellar proteome	0	0	0	0	0.000234041	0	0	0.000200438	0.000212763	0.00020299	0	0.000216954	0	7.8e-05	0.000137734	0.000139981	0	0	0	0	0	0
Cre02.g105650_4532.1.p	Cre02.g105650_4532	Not significant	LPA2	Low PSII Accumulation 2	PSII biogenesis protein with transmembrane domain# homologous to Arabidopsis LPA2, but the Arabidopsis paper [PMID: 17601825] was retracted# lpa2 mutant in C.reinhardtii grows more slowly in low light, is hypersensitive to high light, and exhibits aberrant structures in thylakoid membrane stacks#	0.000568926	0.000545179	0.000566674	0	0.000522915	0	0	0.000447836	0	0	0.000464196	0	0.00056026	0.000174305	0.000149279	0.000154732	0	0	0	0	0	0
Cre02.g106600_4532.1.p	Cre02.g106600_4532	Not significant	RPS19	Cytosolic 80S ribosomal protein S19	Cytosolic 40S small ribosomal subunit protein S19	0.000663747	0	0.000661119	0	0	0.00127183	0.00115232	0.000522475	0.00110921	0.000529127	0.00162469	0.000565526	0.000441622	0.000423943	0.000928	0.000906447	0	0	0	0	0	0
Cre02.g107450_4532.2.p	Cre02.g107450_4532	Not significant	ATS2	ATP-sulfurylase	ATP-sulfurylase# catalyses the synthesis of adenosine-phosphosulphate (APS) from ATP and inorganic sulphate. Present in thylakoid-enriched fraction based on mass spectrometric peptide identification [PMID: 17078018]	0.00030262	0.000289989	0.000301422	0.000274686	0.000278146	0.000289931	0.000262687	0.000238211	0.000252859	0.000241243	0.000246913	0.000257839	0.00029801	0.000280921	0.000251252	0.000248665	0	0	0	0	0	0
Cre02.g108850_4532.1.p	Cre02.g108850_4532	Not significant	PRPL17	Chloroplast ribosomal protein L17	imported to chloroplast# Chloroplast large ribosomal subunit protein L17	0	0.000551482	0	0.00104476	0	0.00110274	0.000999121	0	0.00048087	0.00091756	0	0.00049034	0.000183827	0.000715834	0.00049333	0.0004693	0	0	0	0	0	0
Cre02.g110350_4532.1.p	Cre02.g110350_4532	Not significant	0	0	0	0	0.000343188	0.000356719	0	0	0.00034312	0.000310878	0.000281911	0.000299246	0.0002855	0.00058442	0.00030514	0.000233302	0.000114373	0.000297345	0.000391687	0	0	0	0	0	0
Cre02.g113200_4532.1.p	Cre02.g113200_4532	Not significant	GLN1	Glutamine synthetase	glutamine synthetase (EC 6.3.1.2), CO2-responsive gene# glutamine synthetase, cytosolic isozyme (Glutamate--ammonia ligase) (GS1), CO2-responsive gene# identical to GLNA1_CHLRE cDNA [Swissprot Q42688), PMID: 8938407]	0.000260634	0.000249755	0.000259602	0.000236575	0.000239555	0	0.000226241	0	0	0	0.000212655	0	0.000256664	0.00015871	7.54e-05	7.0885e-05	0	0	0	0	0	0
Cre02.g113400_4532.1.p	Cre02.g113400_4532	Not significant	PACRG1	Parkin Co-Regulated Gene Protein	PACRG along with FAP20 form the doublet microtubule inner junction (a non-tubulin protofilament). Null mutants have severe motility defects (PMID: 31116684).	0	0.00031077	0.000323022	0.00029437	0.000298078	0.000310708	0.000281511	0.000255281	0	0	0	0.000276316	0.000211264	0.000301052	0.000178931	9.21e-05	0	0	0	0	0	0
Cre02.g114450_4532.1.p	Cre02.g114450_4532	Not significant	0	0	0	0	0.000527107	0.000547889	0.00049929	0.00050558	0	0.00047748	0.000865981	0.000459616	0	0.000448809	0.000468668	0.000358332	0.000334957	0.000601026	0.000305826	0	0	0	0	0	0
Cre02.g115200_4532.3.p	Cre02.g115200_4532	Not significant	RPL27A	Cytosolic 80S ribosomal protein L27a	CytosoFound in basal body proteome# FABP prototypical cilia"-class protein, in human centrosomes#lic 60S large ribosomal subunit protein L27a"	0.00110625	0.00318021	0.00220373	0.00301238	0.00305033	0.00211972	0.00192053	0.00261238	0.00184868	0.00264563	0.00180521	0.00282763	0.00216339	0.00272748	0.0021272	0.00242616	0	0	0	0	0	0
Cre02.g116250_4532.1.p	Cre02.g116250_4532	Not significant	0	0	0	0.000427305	0.000409469	0.000425613	0.000387861	0.000392747	0.000409387	0.000370918	0.000336357	0	0.000340639	0.000348645	0.000364073	0.000420796	0.000396665	0.000235758	0.000351119	0	0	0	0	0	0
Cre02.g116750_4532.1.p	Cre02.g116750_4532	Not significant	ATP1A	Mitochondrial F1F0 ATP synthase, alpha subunit	alpha subunit of the mitochondrial ATP synthase [= human ATP5A1, yeast ATP1]# part of the F1 sector# isoform of ATP1B	0.00104986	0.00117372	0.00104571	0.000794126	0.00112578	0.00117348	0.0012151	0.000826411	0.000731023	0.00097642	0.000856601	0.000894505	0.00108976	0.00103113	0.000924178	0.000909175	0	0	0	0	0	0
Cre02.g117500_4532.1.p	Cre02.g117500_4532	Not significant	HXK1	Hexokinase	hexokinase# catalyses the ATP-dependent conversion of aldo- and keto-hexose sugars to the hexose-6-phosphate (H6P)	0.000300792	0.000144118	0.0001498	0.000136513	0.000138233	0.000144089	0.00013055	0.000118386	0.000125665	0.000119893	0.000122711	0.00012814	0.000198237	0.000139612	0.000124867	0.000123581	0	0	0	0	0	0
Cre02.g118950_4532.2.p	Cre02.g118950_4532	Not significant	PRPS17	Chloroplast ribosomal protein S17	imported to chloroplast# Chloroplast small ribosomal subunit protein S17	0.001486	0.00142398	0	0.00134883	0.00136582	0.00142369	0	0.00116972	0	0	0.00242491	0.0012661	0.000969992	0.00137945	0.000389907	0.00123034	0	0	0	0	0	0
Cre02.g119000_4532.2.p	Cre02.g119000_4532	Not significant	PEX19	Putative peroxisome biogenesis protein	Expressed protein similar to Pex19, a farnesylated protein involved in import of proteins into peroxisomes.	0.00026764	0.000256469	0.00026658	0.000242934	0.00049199	0.000256417	0.000232322	0.000210675	0.00022363	0.000213357	0.000218372	0.000228035	0.000263563	0.000330447	0.000222209	0.000219921	0	0	0	0	0	0
Cre02.g120150_4532.2.p	Cre02.g120150_4532	Not significant	RBCS2	Ribulose-1,5-bisphosphate carboxylase/oxygenase small subunit 2, chloroplastic	Calvin-Benson-Bassham cycle enzyme	0.000765862	0.000733895	0.00152566	0.000695166	0.000703924	0	0.0013296	0.000602856	0.000639927	0.000610531	0.00124976	0.00065253	0.00100847	0.000466363	0.000857461	0.000837607	0	0	0	0	0	0
Cre02.g120250_4532.1.p	Cre02.g120250_4532	Not significant	STT7	Chloroplast protein kinase required for state transitions	Chloroplast protein kinase required for LHCII phosphorylation and state transition [PMID: 12624266]	0.000132045	0.000253067	0.000263045	0.000119856	0.000121366	0.000253017	0.000229241	0.000103941	0.000220664	0.000105264	0.000107738	0.00022501	0.000216052	0.000164746	0.000184615	0.000146004	0	0	0	0	0	0
Cre02.g141350_4532.1.p	Cre02.g141350_4532	Not significant	DRC10	Nexin-dynein regulatory complex 10	Flagellar Associated Protein 84, found in the flagellar proteome#	0.000279669	0.000267995	0.000557123	0.000253853	0.000257051	0.000267942	0.000242764	0.000220144	0.000233681	0.000445893	0.000228186	0.000476567	0.000368262	0.000259615	0.000232196	0.000383549	0	0	0	0	0	0
Cre02.g141400_4532.1.p	Cre02.g141400_4532	Not significant	PCK1	Phosphoenolpyruvate carboxykinase	phosphoenolpyruvate carboxykinase# PEP carboxykinase (EC 4.1.1.49)# based on high similarity to PEPCK from Panicum maximum (GenBank AAQ10076) and many other plants# Target-P predicts no organelle targeting, so probably cytosolic form# may represent a minor splice variant of PCK1a	0.000652866	0.000625615	0.000325141	0.0005926	0.000600066	0.000469118	0.000708393	0.00051391	0.000545511	0.000780678	0.000665855	0.000556255	0.000534541	0.000553928	0.000589271	0.000667596	0	0	0	0	0	0
Cre02.g141550_4532.3.p	Cre02.g141550_4532	Not significant	0	0	0	0.000743	0.000711987	0.000740059	0.000674414	0.000682911	0	0.00128991	0	0.000620824	0.000592306	0.00121245	0.000633051	0.000731682	0.000452442	0.000636911	0.000812603	0	0	0	0	0	0
Cre02.g142146_4532.1.p	Cre02.g142146_4532	Not significant	HCF244	PSII biogenesis protein	This gene is mutated in strain F35 (PMID: 1377098)# Ortholog of Arabidopsis HCF244, catalytically inactive short-chain dehydrogenase/reductase superfamily protein, contains NAD(P)-binding and DUF2867 domains# interacts with OHP1 and OHP2 to allow D1 synthesis# Arabidopsis mutant fails to translate psbA	0.00160584	0.000512937	0.00106632	0.000728803	0.000737984	0.00102567	0.000696967	0.00105338	0.000894521	0.00106679	0.000655116	0.00114017	0.0010617	0.000830819	0.000881622	0.000954025	0	0	0	0	0	0
Cre02.g142352_4532.1.p	Cre02.g142352_4532	Not significant	TSH1	Putative histidinyl-tRNA synthetase	0	0	8.47e-05	8.8e-05	0.000160375	8.12e-05	0.000169276	7.67e-05	6.95e-05	0.000221448	0.00014085	7.21e-05	7.53e-05	5.76e-05	0.00013695	0.000122549	9.61e-05	0	0	0	0	0	0
Cre02.g142687_4532.1.p	Cre02.g142687_4532	Not significant	FAP332	Flagellar Associated Protein 332	Similar to ADP-ribosylation factor 1	0.00220027	0.00263553	0.00109578	0.00199716	0.00202232	0.00263501	0.0023874	0.00129897	0.00183846	0.00263102	0.00269285	0.00281201	0.00197719	0.00221816	0.00184161	0.00271196	0	0	0	0	0	0
Cre02.g142800_4532.1.p	Cre02.g142800_4532	Not significant	TRXZ1	Thioredoxin z, chloroplastic	Putative Thioredoxin, similar to CITRX, a protein that appears to be involved in the regulation of plant disease resistance [PMID: 15131698]. Contains a putative transit sequence but sorting programs perform unclear prediction for the possible subcellular localization.	0.000544055	0.000521346	0.000541901	0.000493834	0.000500055	0.000521242	0.000944524	0.000428258	0	0.00086742	0.000443904	0.000927092	0.000535767	0.000505044	0.000457594	0.000746139	0	0	0	0	0	0
Cre02.g143200_4532.1.p	Cre02.g143200_4532	Not significant	TSA1	Alanyl-tRNA-synthetase	Likely cytosolic alanyl-tRNA-synthetase, since more related to yeast Ala1 than TSA2	0.000256603	0.000245893	0.000511175	0.000310555	0.000235851	0.000327791	0.000371237	0.000403976	0.000285878	0.000545491	0.000418734	0.000437262	0.00033789	0.000291399	0.000353697	0.000467162	0	0	0	0	0	0
Cre02.g143250_4532.1.p	Cre02.g143250_4532	Not significant	IDH2	Isocitrate dehydrogenase, NAD-dependent	isocitrate dehydrogenase, NAD-dependent, possibly mitochondrial based on homology to AT3G09810	0.000831995	0.000797267	0.000828701	0.000503463	0.000764708	0.00106281	0.000722206	0.000654913	0.000463457	0.00066325	0.000678839	0.000708877	0.000819321	0.000776994	0.000613525	0.000683655	0	0	0	0	0	0
Cre02.g143307_4532.1.p	Cre02.g143307_4532	Not significant	CLPC1	ClpC chaperone, Hsp100 family	Probably chloroplastic (by homology)# possibly the ATP-dependent subunit of Clp protease, as its Volvox orthologue contains the IGF motif that binds ClpP (PMID: 11224567)	0.00185181	0.00135698	0.00151898	0.00168087	0.00170205	0.00125235	0.00151289	0.0018864	0.00145629	0.00156306	0.00151092	0.00139216	0.00157592	0.00154509	0.00161853	0.00148872	0	0	0	0	0	0
Cre02.g143367_4532.1.p	Cre02.g143367_4532	Not significant	0	0	0	0	0.000325619	0	0.000308435	0	0	0.000294962	0.000267479	0.000283926	0.000270884	0.00027725	0.000289518	0.00010854	0.000102812	0.000282122	0.000279217	0	0	0	0	0	0
Cre02.g145000_4532.1.p	Cre02.g145000_4532	Not significant	RBF1	ribosome-binding factor A	Putative chloroplast ribosome-binding factor A. The bacterial RbfA is involved in 16S rRNA processing	0.00031607	0	0	0.000286894	0.000290508	0.000302817	0	0	0.000264097	0.000251965	0.000257887	0.000269298	0.000105357	0.000293406	8.8e-05	0.000259717	0	0	0	0	0	0
Cre02.g146250_4532.5.p	Cre02.g146250_4532	Not significant	NIFS1	Cysteine desulfurase	Cysteine sulfinate desulfinase/cysteine desulfurase, NifS, homolog to IscS# related to Cysteine desulfurase, mitochondrial precursor	0	0.000205617	0.000213724	0	0	0	0.000186259	0	0.00017929	0.000171054	0	0	0.00013978	0	0.00012185	5.7018e-05	0	0	0	0	0	0
Cre02.g147302_4532.1.p	Cre02.g147302_4532	Not significant	(PPA-AT)	Bifunctional aspartate aminotransferase and glutamate/aspartate-prephenate aminotransferase	null-allele passenger mutation was isolated (PMID 29743196)	0.000213195	0	0.000212351	0.000193515	0.000195953	0.000204255	0.000370124	0.000335637	0.000356276	0.000169955	0.000347899	0.000181646	0.000141849	0.000197908	0.000354012	0.000233167	0	0	0	0	0	0
Cre03.g143887_4532.4.p	Cre03.g143887_4532	Not significant	TSR1	Arginyl-tRNA Synthetase	0	0.000148822	0.00014261	0.000444699	0.000270169	0.000683932	0.000427745	0.000516735	0.000117147	0.000373051	0.000118638	0.00036428	0.000253599	0.000245377	0.000460615	0.000335644	0.000245506	0	0	0	0	0	0
Cre03.g143927_4532.1.p	Cre03.g143927_4532	Not significant	0	0	0	0	0.000214879	0	0.00020354	0	0.000214836	0.000194649	0.000176512	0.000187366	0.000178759	0.00018296	0	7.16e-05	0.000139459	0.000186176	0.000120573	0	0	0	0	0	0
Cre03.g145247_4532.2.p	Cre03.g145247_4532	Not significant	TEF11	S-isoprenylcysteine O-methyltransferase	S-isoprenylcysteine O-methyltransferase related, chloroplast location proposed# present in thylakoid-enriched fraction based on mass spectrometric peptide identification [PMID: 17078018]	0.000618398	0.000592586	0.00061595	0.000561314	0.000568385	0	0.000536795	0	0.000516711	0.000492975	0.000504561	0.000526888	0.000608978	0.000376566	0.000351169	0.000508141	0	0	0	0	0	0
Cre03.g145967_4532.1.p	Cre03.g145967_4532	Not significant	0	0	0	0	0.000215364	0.000223855	0.000407998	0.000206569	0.000215321	0.000195088	0.000353821	0.000375578	0.000179162	0.00055012	0.000191487	0.000146406	0.000276629	0.000308162	0.000306923	0	0	0	0	0	0
Cre03.g146167_4532.4.p	Cre03.g146167_4532	Not significant	HHL1	Homolog of Hypersensitive to High Light 1	Conserved expressed protein# present in thylakoid-enriched fraction# transmembrane domain and C-terminal partial von Willebrand factor type A domain# Arabidopsis homolog interacts with LQY1 in PSII repair	0.00118526	0.000567895	0.000590285	0.00107585	0.00108941	0.000567781	0.00154328	0.00139949	0.000495181	0.0014173	0.000967076	0.00201974	0.000781147	0.000911013	0.00114598	0.00146804	0	0	0	0	0	0
Cre03.g146527_4532.2.p	Cre03.g146527_4532	Not significant	GSD1	gamma-glutamyl phosphate reductase	Glutamate-5-semialdehyde (GSA) dehydrogenase, phosphorylating (EC 1.2.1.41)# glutamate-5-phosphate reductase# ? 1 -Pyrroline-5-carboxylate (P5C) synthetase# involved in proline biosynthesis (from glutamate)# lacks glutamate kinase domain typically associated with this enzyme (delta 1-pyrroline-5-carboxylate synthetase) in plants# glutamate kinase is encoded by PROB1 and PROB2 in Chlamydomonas	0.000608322	0.00038862	0.000807885	0.00092028	0.000745499	0.000971357	0.000880081	0.000478847	0.000508292	0.000808238	0.000661787	0.000518303	0.000601609	0.000879045	0.000622407	0.000662776	0	0	0	0	0	0
Cre03.g149100_4532.1.p	Cre03.g149100_4532	Not significant	CIS2	Citrate synthase, glyoxysomal/microbody form	Citrate synthase (EC 2.3.3.1), glyoxysomal/microbody form# similarity to Arabidopsis citrate synthase glyoxysomal precursor (GenBank Q9LXS6)# PMID: 1921471	0.000802919	0.000769406	0.00159948	0.00163981	0.00092248	0.00134619	0.00104545	0.00126405	0.00117406	0.00080009	0.00114645	0.00102616	0.00105727	0.00130283	0.00116119	0.0009909	0	0	0	0	0	0
Cre03.g149250_4532.1.p	Cre03.g149250_4532	Not significant	0	Isocitrate lyase	Isocitrate lyase/phosphorylmutase	0.000183694	0	0.000182967	0.000166737	0.000168838	0	0	0	0	0.000146437	0.000149879	0	0.00012222	0.000111858	0	9.8772e-05	0	0	0	0	0	0
Cre03.g150300_4532.1.p	Cre03.g150300_4532	Not significant	0	Calmodulin-like protein	Similar to Dictyostelium protein localised to the contractile vacuole	0.000686635	0.00131595	0.000683916	0.0012465	0.00126221	0.00131569	0.00119206	0.00108098	0.00114745	0.00164212	0.00112047	0.000585027	0.0008955	0.0012748	0.00114016	0.00111587	0	0	0	0	0	0
Cre03.g153450_4532.1.p	Cre03.g153450_4532	Not significant	0	0	0	0	0	0	0	0.000626781	0	0.000591945	0	0.000569798	0	0.0005564	0.00058102	0	0.000208927	0.000387248	0.00037914	0	0	0	0	0	0
Cre03.g154550_4532.2.p	Cre03.g154550_4532	Not significant	P5CR1	Pyrroline-5-carboxylate reductase	EC 1.5.1.2# last step of proline biosynthesis pathway, arabidopsis protein called P5CR	0.000721464	0.000345675	0.00107791	0.00130973	0.000663116	0.000691212	0.000939391	0.00113582	0.00120566	0.000862706	0.00117731	0.000922053	0.000715017	0.00088802	0.00109362	0.000987356	0	0	0	0	0	0
Cre03.g155850_4532.2.p	Cre03.g155850_4532	Not significant	0	0	0	0.000189642	0	0.000188891	0.000172136	0	0.00036338	0	0	0.000158458	0.000302358	0.000154732	0.000323158	0.000126178	0.000178505	5.28e-05	0.000260083	0	0	0	0	0	0
Cre03.g156750_4532.2.p	Cre03.g156750_4532	Not significant	CCT5	T-complex protein 1, epsilon subunit	T-complex protein 1, epsilon subunit (TCP-1-epsilon) (CCT-epsilon) (TCPE)# subunit of cytosolic chaperonin complex# found in the flagellar proteome [PMID: 15998802]	0.00021597	0	0	0	0	0.000206914	0	0.000340006	0	0	0.000176213	0	7.199e-05	6.9e-05	0.000113335	5.87e-05	0	0	0	0	0	0
Cre03.g156950_4532.1.p	Cre03.g156950_4532	Not significant	QCR8	Ubiquinol:cytochrome c oxidoreductase 9 kDa subunit	Subunit 8 of mitochondrial Complex III (ubiquinol:cytochrome c oxidoreductase)# Homolog of human QCRQ, bovine subunit VII and yeast QCR8#	0.00136386	0.00130694	0	0	0.00125356	0.00130667	0.00118389	0	0	0.00108725	0.0011128	0	0.000890266	0.000853412	0.00039463	0.000733349	0	0	0	0	0	0
Cre03.g157700_4532.1.p	Cre03.g157700_4532	Not significant	COX5C	Mitochondrial cytochrome c oxidase 11 kD subunit	Cytochrome c oxidase, subunit 5c (mitochondrial precursor)(homolog of complex V subunit 5c of A. thaliana (At3g62400, At2g47380)# No counterpart in fungi or animals#	0.0010371	0.000993816	0	0.00094137	0.00095323	0.000993617	0.00090025	0.000816368	0	0.00082676	0	0.000883634	0.000676973	0.000962739	0.000572206	0.000570131	0	0	0	0	0	0
Cre03.g158800_4532.1.p	Cre03.g158800_4532	Not significant	0	0	0	0.000933394	0.000894434	0.000619799	0.000282411	0.000285969	0.000894255	0.000810225	0.00024491	0.000779911	0.000496056	0.000761572	0.00026509	0.000815876	0.000487545	0.000611682	0.000507573	0	0	0	0	0	0
Cre03.g160500_4532.1.p	Cre03.g160500_4532	Not significant	TSK1	Lysyl-tRNA synthetase	Lysine-tRNA ligase# may also be an aspartyl-tRNA synthetase	0.000775405	0.00074304	0.000772336	0.000563063	0.000855234	0.00089147	0.000538467	0.000488295	0.000647901	0.000370883	0.0007592	0.000528529	0.000763594	0.000769922	0.000558221	0.000552871	0	0	0	0	0	0
Cre03.g161400_4532.1.p	Cre03.g161400_4532	Not significant	MAA7	Tryptophan synthase beta subunit	Tryptophan synthase beta subunit [PMID: 9625698]# the enzyme is a tetramer of two alpha dna two beta subunits# the beta subunit performs final reaction L-serine + 1-(indol-3-yl)glycerol 3-phosphate => L-tryptophan + glyceraldehyde 3-phosphate# reduction in MAA7 function results in resistance to 5-methyl anthranilic acid and 5'-fluorindole	0.000222237	0	0	0.000403444	0	0	0	0.000174936	0.000185693	0.000177163	0.000362653	0.00018935	7.4079e-05	0.000134481	0.00012021	0.000243055	0	0	0	0	0	0
Cre03.g162750_4532.1.p	Cre03.g162750_4532	Not significant	0	0	0	0	0.000189675	0.000197153	0	0.000181929	0	0.000171817	0.000155808	0	0.000157791	0.0001615	0.000168646	0.000128943	6.0643e-05	0.000109208	0.000162646	0	0	0	0	0	0
Cre03.g164000_4532.2.p	Cre03.g164000_4532	Not significant	ANR1	Anaerobiosis-Related protein 1	Thylakoid membrane protein [PMID: 17078018]# involved in the response to anaerobiosis# interacts with PETO protein	0.00085461	0	0.000425613	0.000775721	0.000392747	0.00122816	0.000741837	0.00100907	0.000714081	0.00102192	0.00104594	0.00145629	0.000426741	0.000798877	0.000821663	0.00117472	0	0	0	0	0	0
Cre03.g164700_4532.1.p	Cre03.g164700_4532	Not significant	0	0	0	0.00060524	0.000289989	0.000602844	0.000824057	0	0.000289931	0.000262687	0.000476421	0.000252859	0.000241243	0.000493826	0.000515677	0.000499358	0.000371329	0.000330656	0.000416915	0	0	0	0	0	0
Cre03.g164900_4532.2.p	Cre03.g164900_4532	Not significant	0	0	0	0.000119379	0.000114396	0.000118906	0	0	0.000114373	0	0	0.000199498	0	0	0.000101713	0.00011756	3.81e-05	6.65e-05	3.39e-05	0	0	0	0	0	0
Cre03.g166050_4532.1.p	Cre03.g166050_4532	Not significant	SBD1	Selenium binding protein	Selenium binding protein. GI:15485720. AJ401228.1. Over 50% identical with selenium binding protein of Medicago, Oryza and Arabidopsis [PMID: 12026169]	0.000834902	0.000800053	0.000623697	0.000947291	0.00076738	0.00059992	0.000724729	0.000657202	0.000872017	0.000998352	0.000510908	0.000533515	0.000752884	0.00077153	0.000751316	0.000680925	0	0	0	0	0	0
Cre03.g167051_4532.1.p	Cre03.g167051_4532	Not significant	0	0	0	0	0	0	0.000342316	0.000346629	0	0	0	0	0	0.000615412	0	0	0.000229648	0	0.000205137	0	0	0	0	0	0
Cre03.g167250_4532.2.p	Cre03.g167250_4532	Not significant	0	0	0	0.000236489	0.000226618	0.000235553	0.000214659	0.000217364	0.000226573	0.000410565	0.000186155	0.000395204	0.000188525	0.000192956	0.000201494	0.000232887	0.000219532	0.000330641	0.000194325	0	0	0	0	0	0
Cre03.g168450_4532.1.p	Cre03.g168450_4532	Not significant	CCT8	T-complex protein 1, theta subunit	T-complex protein 1, theta subunit (TCP-1-theta) (CCT-theta) (TCPQ)# subunit 8 of cytosolic chaperonin complex# ts-lethal mutant was isolated (PMID 29743196)	0.000915092	0.000526138	0.000729176	0.000664497	0.000504651	0.000526033	0.000953206	0.000432195	0.000764618	0.000583595	0.000895967	0.000935613	0.000723469	0.00056506	0.000716673	0.000805058	0	0	0	0	0	0
Cre03.g169900_4532.1.p	Cre03.g169900_4532	Not significant	0	0	0	0.00132749	0.00127208	0.00132224	0.00150619	0.000915101	0.00127183	0.00115232	0.000522475	0.00110921	0.00132282	0.00135391	0.000848289	0.00130727	0.00123104	0.000928	0.001175	0	0	0	0	0	0
Cre03.g170450_4532.1.p	Cre03.g170450_4532	Not significant	0	0	0	0	0.000607683	0	0.000575615	0	0.000607562	0.000550471	0.00049918	0.000529876	0.000505535	0.000517416	0.000540311	0.000202561	0.000394392	0.000526509	0.000521087	0	0	0	0	0	0
Cre03.g172000_4532.5.p	Cre03.g172000_4532	Not significant	KAR1	3-oxoacy-ACP reductase	3-oxoacy-[acyl-carrier-protein] reductase (FAS complex)	0.0015638	0.00149853	0.00155761	0.00141945	0.00191644	0.000998819	0.00180993	0.00123096	0.00130666	0.000415544	0.00127593	0.00133239	0.00153998	0.0014449	0.00144918	0.00100796	0	0	0	0	0	0
Cre03.g172300_4532.2.p	Cre03.g172300_4532	Not significant	PHT3A	Mitochondrial phosphate carrier protein	Similar to mitochondrial phosphate carrier, mitochondrial inner membrane protein transfering inorganic phosphate into matrix	0.00109009	0.000348198	0.000723853	0.000329823	0.000333978	0.00104439	0.000315416	0.000572053	0.00060723	0.000289668	0.000296476	0.000309595	0.000720715	0.000569396	0.000498233	0.00029858	0	0	0	0	0	0
Cre03.g172850_4532.3.p	Cre03.g172850_4532	Not significant	OASTL3	O-acetylserine (Thiol)-lyase/cysteine synthase 3	O-acetylserine sulfhydrylase (EC 2.5.1.47)# cysteine synthase# O-acetylserine (Thiol)-lyase# performs condensation of OAS with sulfide (or possibly with a thiosulfide carrier) to yield cysteine and acetate# Target-P predicts mitochondrial targeting# homology predicts plastid targeting# one of four paralogs	0.00034934	0.000334759	0.000347957	0.000317093	0.000321088	0.000334692	0.000303242	0.000274987	0.000291896	0.000278488	0.000285033	0.000297645	0.000344019	0.000324291	0.000290042	0.000287055	0	0	0	0	0	0
Cre03.g173000_4532.1.p	Cre03.g173000_4532	Not significant	0	0	0	0.000454621	0.000435645	0	0.000412655	0	0.000435558	0.00039463	0	0.000379865	0.000362415	0	0.000387347	0.000296755	0.000282738	0.000258165	0.000249921	0	0	0	0	0	0
Cre03.g173350_4532.2.p	Cre03.g173350_4532	Not significant	0	Predicted protein with ankyrin repeats	Protein of unknown function with ankyrin repeats# two splice variants are expected, a less abundant splicing isoform and a shorter, most abundant splicing isoform	0.000541098	0.000259256	0.000538956	0.000736725	0.000248669	0.000518409	0.000704543	0.00106483	0.000452122	0.00064703	0.000882982	0.00115257	0.000446437	0.000501268	0.000740497	0.000894193	0	0	0	0	0	0
Cre03.g175200_4532.1.p	Cre03.g175200_4532	Not significant	TOC75	Translocon at the outer envelope membrane of chloroplasts, 75 kDa subunit	Forms the central translocation pore# most closely related to AtTOC75_III# related to the Omp85 family of bacterial transmembrane beta-barrel proteins# contains a Targeting Peptide followed by a poly_glycine stretch that could target it to the envelope outer membrane#	0.000249529	0.000478227	0.000372812	0.000339743	0.000344023	0.000478132	0.000541504	0.000589258	0.000729741	0.00029838	0.000305392	0.000637811	0.000366856	0.000387299	0.000620168	0.000413861	0	0	0	0	0	0
Cre03.g175400_4532.2.p	Cre03.g175400_4532	Not significant	PGI1	Phosphoglucose isomerase 1	PGI, phosphohexose isomerase, glucose-6-phosphate isomerase [EC:5.3.1.9]# belongs to sugar isomerase (SIS) family# ts-lethal mutant was isolated	0.000463798	0.000444439	0.000769937	0.000561314	0.000710482	0.000592467	0.000536795	0.000730167	0.000516711	0.000369731	0.000756842	0.000658609	0.000559391	0.000621421	0.000594558	0.000595061	0	0	0	0	0	0
Cre03.g176651_4532.1.p	Cre03.g176651_4532	Not significant	MYSM1	Histone H2A deubiquitinase	0	8.64e-05	0	8.61e-05	0	7.94e-05	0	0	0.000136061	0.000144428	6.89e-05	0	0	5.75e-05	2.65e-05	9.35e-05	2.3e-05	0	0	0	0	0	0
Cre03.g177200_4532.2.p	Cre03.g177200_4532	Not significant	CRB3	RNA-binding protein C3, CELF family, subunit of CHLAMY1	RNA-binding protein of the CELF (CUGBP-ETR-3-like factors) family containing three RRM domains# spacer between RRM 2 and RRM 3 is rich in Met and Gly# subunit of the circadian RNA-binding protein CHLAMY 1 [PMID: 15190002] coordination of the cell cycle with the circadian rhythm	0.000226277	0.000216833	0.000225382	0.00020539	0.000207977	0.000216789	0.000196418	0	0.000189069	0.000180384	0.000184624	0	0.000222831	0.000210052	0.000128496	0.000121669	0	0	0	0	0	0
Cre03.g178350_4532.1.p	Cre03.g178350_4532	Not significant	FAP272	Flagellar Associated Protein 272 similar to calmodulin	Flagellar Associated Protein similar to calmodulin# found in the flagellar proteome# transcript upregulated during flagellar regeneration [PMID: 157384]. Possibly a phospholipid/glycerol acyltransferase	0	0.000607683	0.000631643	0.000575615	0	0.000607562	0.000550471	0.00149754	0.00105975	0.000505535	0.00103483	0.00108062	0.000413109	0.000394392	0.00103592	0.000873664	0	0	0	0	0	0
Cre03.g181250_4532.1.p	Cre03.g181250_4532	Not significant	CGLD13	conserved protein related to nucleoside diphosphate sugar epimerase	Short chain dehydrogenase belonging to the extended family [PMID: 1223552]. Similarity to the N-terminal domain of Tic62 [PMID: 17374152 and PMID: 12426385]# related to nucleoside diphosphate sugar epimerase# putatively chloroplast targeted	0	0.000633929	0.000329461	0.000300238	0	0.000316901	0.000287123	0.00026037	0.000552761	0.000263684	0	0	0.00032113	0.000205713	0.000366751	8.79e-05	0	0	0	0	0	0
Cre03.g181500_4532.1.p	Cre03.g181500_4532	Not significant	DPE1	Disproportionating enzyme 1	alpha-1,4-glucanotransferase# transfers mostly maltosyl residues from a donor oligosaccharide to the nonreducing end of an acceptor. Described by Wattebled et al. 23 [PMID:12746519]. Known formally as disproportionating enzyme (D-enzyme)# Identified as STA11 in a screen for starchless mutants#	0	0	0	0.000154746	0	0	0.000147986	0	0.000142449	0	0	0	0	5.1582e-05	9.68e-05	0	0	0	0	0	0	0
Cre03.g182800_4532.2.p	Cre03.g182800_4532	Not significant	AGT2	Alanine-glyoxylate transaminase	Transaminase, Class III# similar to alanine-glyoxylate transaminase (EC 2.6.1.44)# predicted by Target-P as mitochondrial# peroxisomal location supported by C-terminal PTS1 signal CKL	0.000227831	0.000218321	0.000226929	0	0.000209405	0.000218277	0.000197767	0.000179339	0	0.000181622	0	0	0.00022436	0.000142561	0.000125702	6.05e-05	0	0	0	0	0	0
Cre03.g183400_4532.1.p	Cre03.g183400_4532	Not significant	(PSA3)	0	null-allele mutant was isolated (PMID 29743196)	0	0.000409469	0.000425613	0	0	0.000409387	0.000370918	0.000336357	0.000357041	0.000340639	0	0.000364073	0.000278361	0.000136462	0.000354772	0.000234904	0	0	0	0	0	0
Cre03.g185050_4532.3.p	Cre03.g185050_4532	Not significant	FAP53	Flagellar Associated Protein 53	Found in the flagellar proteome as FAP53 [PMID: 15998802]# Found in the basal body proteome as CFAP53 [PMID: 28781053]# Related to CFAP53 in humans#	0	0.00021296	0	0.000201722	0.000204264	0.000212918	0	0	0.000185693	0.000177163	0.000181327	0.00018935	7.1e-05	0.000206301	6.19e-05	0.000182613	0	0	0	0	0	0
Cre03.g185600_4532.1.p	Cre03.g185600_4532	Not significant	OGD3	Dihydrolipoamide succinyltransferase	EC 2.3.1.61# 2-oxoglutarate dehydrogenase, E2 component	0.000380008	0.000364146	0.000378503	0	0.000349275	0.000364073	0.000329862	0.000299127	0.000317521	0.000302935	0.000310055	0.000323774	0.000374219	0.000237783	0.000315503	0.000312255	0	0	0	0	0	0
Cre03.g188250_4532.1.p	Cre03.g188250_4532	Not significant	AGP4	ADP-glucose pyrophosphorylase small subunit	ADP-glucose pyrophosphorylase large subunit 4# Glucose-1-phosphate adenylyltransferase / ADP-glucose synthase# regulatory subunit catalyzes the formation of the glucosyl nucleotide from ATP and glucose-1-phosphate# contains nucleotidyl transferase domain# involved in starch metabolism	0.000581101	0.000556846	0.000771735	0.00105492	0.00035607	0.000556735	0.0008407	0.000609893	0.000647397	0.000463243	0.000948261	0.00049511	0.000636561	0.000655909	0.00069933	0.000635538	0	0	0	0	0	0
Cre03.g189250_4532.1.p	Cre03.g189250_4532	Not significant	RAB11	Small Rab-related GTPase	Similar to the RabA/Rab11 type GTPase, involved in vesicle trafficking in the Golgi Endosomal system. Identical to YPTC6 [gi 3025293 sp Q39572 YPT6_CHLRE]# Class IV in [PMID: 8756593]#	0.00138281	0.000441696	0.000459111	0.00125516	0.000423658	0.000883215	0.000800222	0.00108849	0.00115542	0.000734898	0.00075217	0.000785453	0.000761204	0.000854011	0.00101471	0.000757507	0	0	0	0	0	0
Cre03.g189300_4532.1.p	Cre03.g189300_4532	Not significant	PLAP10	Plastid lipid associated protein 10	PAP-fibrillin family protein	0	0	0.000315821	0.000575615	0	0.000303781	0	0.00024959	0	0	0	0	0.000105274	0.000293132	8.32e-05	0	0	0	0	0	0	0
Cre03.g189950_4532.1.p	Cre03.g189950_4532	Not significant	HOP1	HSP70-HSP90 organizing protein	HOP (or Sti1 in yeast) is a cytosolic protein that mediates the interaction between HSP90 and HSP70 via TPR domains# these bind to the EEVD motifs present in cytosolic HSP90 and HSP70 [PMID: 8423808]	0.000345102	0.000165349	0	0.000313246	0.000158596	0	0.000149782	0.000271651	0	0.000275109	0.000140787	0.000441051	0.00017015	0.000157281	0.000140478	0.000285649	0	0	0	0	0	0
Cre03.g190100_4532.1.p	Cre03.g190100_4532	Not significant	EIF3B	Eukaryotic translation initiation factor 3, subunit B	putative Eukaryotic translation initiation factor 3 subunit 9 (eIF-3 eta) (eIF3 p110) (eIF3b) (p82)	0	0.000132878	0	0	0.000127451	0	0	0.000218304	0.000115864	0.000110542	0.00022628	0.000118146	4.43e-05	4.25e-05	0.000111389	0.000151656	0	0	0	0	0	0
Cre03.g190500_4532.2.p	Cre03.g190500_4532	Not significant	GLC2A	Glucosidase IIa	belongs to GH31 family# gate-keeper for glycoprotein release to Golgi	0.000109771	0.000105189	0.000109336	9.96e-05	0	0.000105168	0	8.64e-05	9.17e-05	8.75e-05	8.96e-05	9.35e-05	0.000108099	6.8256e-05	5.94e-05	9.02e-05	0	0	0	0	0	0
Cre03.g191050_4532.1.p	Cre03.g191050_4532	Not significant	RAN1	Ran-like small GTPase	Expressed Protein. Ran-type GTPase, involved in nucleo-cytoplasmic trafficking# found in the flagellar proteome [PMID: 15998802]	0.000446466	0.000427831	0.0013341	0.000810507	0	0.000855491	0.000387551	0.000351441	0.000373051	0.000711829	0.00036428	0.000380399	0.000736131	0.000555333	0.000370681	0.000485503	0	0	0	0	0	0
Cre03.g191850_4532.1.p	Cre03.g191850_4532	Not significant	0	Short-chain dehydrogenase/reductase	0	0	0	0	0	0	0.000361315	0	0	0.000315115	0	0	0	0	0.000120438	0.000105038	0	0	0	0	0	0	0
Cre03.g192350_4532.5.p	Cre03.g192350_4532	Not significant	0	0	0	0	0.000209684	0.000217951	0.000198619	0.000201121	0	0.000189943	0.000344489	0.000182836	0.000174437	0.000357074	0	0.000142545	0.000133247	0.000239089	0.00017717	0	0	0	0	0	0
Cre03.g193750_4532.1.p	Cre03.g193750_4532	Not significant	GCST1	Glycine cleavage system, T protein	Glycine cleavage system, T protein, (aminomethyltransferase from domain homology)	0.000712855	0.0004554	0.000236678	0.000647052	0.000436802	0	0.000618787	0.000935218	0.000595636	0.000189425	0.000193877	0.000202456	0.000468311	0.000361285	0.000716547	0.000195253	0	0	0	0	0	0
Cre03.g193800_4532.1.p	Cre03.g193800_4532	Not significant	TSN1	Aspartyl-tRNA synthetase	0	0.00015131	0.000724972	0.000301422	0.000412028	0.000556292	0.000144965	0.00039403	0.000357316	0.000252859	0.000241243	0.000370369	0.000257839	0.000392568	0.000371095	0.000334735	0.000289817	0	0	0	0	0	0
Cre03.g195650_4532.1.p	Cre03.g195650_4532	Not significant	PRPS10	Chloroplast Ribosomal Protein S10	imported to chloroplast# Chloroplast Small Ribosomal Subunit Protein S10	0.000589124	0.000564534	0	0	0.00054148	0	0	0	0	0.000469639	0.000480677	0	0.000384553	0.000180493	0	0.000316772	0	0	0	0	0	0
Cre03.g198850_4532.1.p	Cre03.g198850_4532	Not significant	0	Thylakoid llumen protein	weak similarity to PsbP, the oxygen evolution enhancer of Photosystem II (OEE2)	0.00040146	0.000384703	0.000799741	0.0010932	0.000368992	0.000769252	0.000696967	0.000632026	0.000670891	0	0.000655116	0.000684104	0.000528635	0.000743816	0.000666628	0.000446407	0	0	0	0	0	0
Cre03.g199300_4532.1.p	Cre03.g199300_4532	Not significant	AHA1	Activator of HSP90 ATPase homolog 1	Co-chaperone of cytosolic HSP90# known to stimulate ATPase activity of HSP90	0.000280456	0.00026875	0.000279346	0	0.000257775	0	0.000243448	0.000220764	0.000234339	0.000447149	0.000457658	0	0.000276184	8.5925e-05	0.00023285	0.000301602	0	0	0	0	0	0
Cre03.g199647_4532.1.p	Cre03.g199647_4532	Not significant	0	Eukaryotic translation initiation factor 4A3	Forms the core of the Exon Junction Complex which associates to mRNAs upstream of the splicing sites and accompanies it until the first round of translation	0	0.000239114	0.000248541	0.000226495	0.000229349	0	0.000216601	0.000392838	0	0	0.000203595	0	0.000162552	0.000151948	0.000203146	6.7865e-05	0	0	0	0	0	0
Cre03.g199900_4532.1.p	Cre03.g199900_4532	Not significant	EIF4E	Eukaryotic translation initiation factor 4E	putative translation initiation factor 4E (eIF4E), part of 4F complex	0.00147864	0.000472308	0.00098186	0.00178954	0.00135906	0.000944428	0.00128352	0.00116393	0.000823668	0.00117875	0.000804301	0.00125983	0.000977604	0.00136434	0.00109037	0.00108096	0	0	0	0	0	0
Cre03.g201400_4532.1.p	Cre03.g201400_4532	Not significant	0	Phosphoprotein phosphatase 2C-related	0	8.05e-05	0	8.02e-05	0	7.4e-05	7.71e-05	0.000209597	0.000190068	0.000134504	0.000192487	0.000197011	0.000137153	5.36e-05	5.04e-05	0.000178056	0.00017555	0	0	0	0	0	0
Cre03.g202113_4532.1.p	Cre03.g202113_4532	Not significant	0	0	0	0.00053528	0.000256469	0.00026658	0.000242934	0.000245995	0.000512835	0.000464645	0.000210675	0	0.000213357	0	0.000228035	0.000352776	0.000333921	0.000225107	0.000147131	0	0	0	0	0	0
Cre03.g202950_4532.1.p	Cre03.g202950_4532	Not significant	CRX1	Calredoxin 1	Ca-dependent sensor, redox-related signaling, chloroplast localized	0.000836656	0.000267245	0.000277781	0	0.000512661	0	0.000484168	0.000439055	0	0.000444644	0.000227547	0.000237616	0.000460561	0.000170887	0.000307741	0.000303269	0	0	0	0	0	0
Cre03.g204350_4532.1.p	Cre03.g204350_4532	Not significant	CLPR4	inactive subunit of chloroplast ClpP complex	0	0.000679604	0.000325619	0.000338457	0.000308435	0.000312321	0.000325554	0.000294962	0.000267479	0.000283926	0.000270884	0.00027725	0.000289518	0.000447893	0.000315437	0.000282122	0.000279217	0	0	0	0	0	0
Cre03.g204601_4532.1.p	Cre03.g204601_4532	Not significant	FAP278	Flagellar Associated Protein 278	Carbohydrate/purine kinase and Flagellar Associated Protein similar to adenosine kinase# found in the flagellar proteome# transcript upregulated during flagellar regeneration [PMID: 15738400]	0.000575503	0.000275741	0.000859837	0.000783568	0.00052896	0.000827057	0.000749341	0.000453013	0.00048087	0.00045878	0.000704344	0.00049034	0.00057036	0.000713195	0.000561075	0.000551155	0	0	0	0	0	0
Cre03.g206850_4532.1.p	Cre03.g206850_4532	Not significant	0	0	0	0.000366037	0	0	0	0	0.000350688	0.000317735	0.00028813	0	0	0	0.000311871	0.000122012	0.000116896	0.000201955	0.000103957	0	0	0	0	0	0
Cre03.g206929_4532.1.p	Cre03.g206929_4532	Not significant	EGY1	membrane associated metalloprotease involved in chloroplast development	M50 metalloprotease# located in thylakoid membrane# plant ortholog involved in chloroplast development and gravitropism	0.000165937	0	0.00016528	0.000150619	0.000152517	0	0.00014404	0.000130619	0	0.000132282	0	0.000141381	0.000110406	0.000101045	9.1553e-05	9.1221e-05	0	0	0	0	0	0
[truncated: 607 more rows]

## Sheet: TableS2
Supplementary table S2. Statistical evaluation of the proteomic data
[truncated: 10,171 more rows]

## Sheet: TableS3
Supplementary Table S3. Metabolite profiling dataset
[truncated: 91 more rows]

[truncated: 1 more sheets: TableS4]
